# Supplementary material for: Biology of Healthy Aging: Biological Hallmarks of Stress Resistance Related and Unrelated to Longevity in Humans
Source: Int J Mol Sci. 2024 Sep 29;25(19):10493. doi: 10.3390/ijms251910493 (PMC11477412; doi:10.3390/ijms251910493)
Supplement: Supplementary file 1 [file ijms-25-10493-s001.zip]

Archive with 1 entries (1 files):
- Tables S1-S3.xlsx
