# Supplementary material for: Biology of Healthy Aging: Biological Hallmarks of Stress Resistance Related and Unrelated to Longevity in Humans
Source: Int J Mol Sci. 2024 Sep 29;25(19):10493. doi: 10.3390/ijms251910493 (PMC11477412; doi:10.3390/ijms251910493)
Supplement: Supplementary file 1 [file ijms-25-10493-s001.zip › Tables S1-S3.xlsx]

## Sheet: Table S1
Table S1 Stress resistance pathways. The gene sets with yellow highlights were used to generate interaction networks (Figure 4). Other highlights are for visualization purposes only.
General Pathway Category	Specific Pathway	Reactome Pathway (Original output)	RatioOfProteinInPathway	NumberOfProteinInPathway	ProteinFromGeneSet	P-value	FDR	HitGenes
Autophagy	Macroautophagy	Selective autophagy	0.0056	62	14	3.81e-07	4.19e-06	PRKAB1,PGAM5,MFN2,PARK7,SQSTM1,HSP90AA1,PRKAA2,HDAC6,PINK1,EPAS1,CETN1,HSF1,VCP,HSPA8
Autophagy	Macroautophagy	Macroautophagy	0.0105	117	17	8.54e-06	6.84e-05	PRKAB1,PGAM5,MFN2,PARK7,SQSTM1,HSP90AA1,PRKAA1,PRKAA2,HDAC6,MTOR,PINK1,EPAS1,CETN1,RPTOR,HSF1,VCP,HSPA8
Autophagy	Chaperone Mediated Autophagy	Chaperone Mediated Autophagy	0.0019	21	7	2.92e-05	0.000205	PARK7,HSP90AB1,HSP90AA1,HDAC6,CETN1,EEF1A1,HSPA8
Cell Cycle	Cell Cycle Checkpoints	Cell Cycle Checkpoints	0.0248	275	37	3.66e-10	7.31e-09	NUP107,PSME1,NUP98,SEH1L,NUP85,PLK1,WRN,PSMC6,PSMC3,ANAPC7,ANAPC1,MDM2,MCM7,RFC5,RFC3,RFC4,RFC2,RANGAP1,MCM6,MCM2,RAD50,CHEK2,CHEK1,CDC27,H4C1,TP53,SEC13,H2BC3,RPA1,RPA2,RPA3,PSMD11,NUP160,NUP133,NUP43,BUB3,NUP37
Cell Cycle	Cell Cycle Checkpoints	Activation of ATR in response to replication stress	0.0033	37	11	4.94e-07	5.43e-06	MCM7,RFC5,RFC3,RFC4,RFC2,MCM6,MCM2,CHEK1,RPA1,RPA2,RPA3
Cell Cycle	Cell Cycle Checkpoints	G2/M Checkpoints	0.0136	151	21	1.51e-06	1.39e-05	PSME1,WRN,PSMC6,PSMC3,MCM7,RFC5,RFC3,RFC4,RFC2,MCM6,MCM2,RAD50,CHEK2,CHEK1,H4C1,TP53,H2BC3,RPA1,RPA2,RPA3,PSMD11
Cell Cycle	Cell Cycle Checkpoints	G2/M DNA damage checkpoint	0.007	78	14	5.3e-06	4.24e-05	WRN,RFC5,RFC3,RFC4,RFC2,RAD50,CHEK2,CHEK1,H4C1,TP53,H2BC3,RPA1,RPA2,RPA3
Cell Cycle	Cell Cycle Checkpoints	Mitotic Spindle Checkpoint	0.01	111	15	6.41e-05	0.000385	NUP107,NUP98,SEH1L,NUP85,PLK1,ANAPC7,ANAPC1,RANGAP1,CDC27,SEC13,NUP160,NUP133,NUP43,BUB3,NUP37
Cell Cycle	Cell Cycle, Mitotic	Cell Cycle, Mitotic	0.0478	530	86	1.11e-16	4.44e-15	NUP107,SMC3,SMC4,SMC2,MYC,AKT1,NUP210,PRKCA,NUP93,PSME1,NUP98,NUP205,SEH1L,NUP85,RAD21,NUP88,PLK1,TUBA1B,TUBA1A,EMD,NDC1,SIRT2,TUBB2A,TUBB4B,PSMC6,PSMC3,NCAPD2,ANAPC7,LEMD2,KPNB1,ANAPC1,HSP90AB1,MCM7,FOXM1,TNPO1,RFC5,RFC3,HSP90AA1,RFC4,RFC1,RFC2,RANGAP1,SMC1A,MCM6,MCM2,HDAC1,RBBP4,H2AZ2,CDC27,RCC1,H4C1,SKP2,TMPO,TP53,WAPL,TOP2A,CETN2,SEC13,TUBB,SFI1,PCNA,LMNA,RAE1,H2BC3,RPA1,RPA2,RPA3,NUP188,CCND…
Cell Cycle	Cell Cycle, Mitotic	Mitotic Prophase	0.0101	112	33	1.11e-16	4.44e-15	NUP107,SMC4,SMC2,NUP210,PRKCA,NUP93,NUP98,NUP205,SEH1L,NUP85,NUP88,PLK1,EMD,NDC1,LEMD2,H2AZ2,H4C1,TMPO,SEC13,LMNA,RAE1,H2BC3,NUP188,BANF1,NUP160,NUP155,LMNB1,NUP62,NUP133,NUP58,NUP43,NUP35,NUP37
Cell Cycle	Cell Cycle, Mitotic	Mitotic Anaphase	0.0212	235	48	1.11e-16	4.44e-15	NUP107,SMC3,NUP93,PSME1,NUP98,NUP205,SEH1L,NUP85,RAD21,PLK1,TUBA1B,TUBA1A,EMD,NDC1,SIRT2,TUBB2A,TUBB4B,PSMC6,PSMC3,ANAPC7,LEMD2,KPNB1,ANAPC1,TNPO1,RANGAP1,SMC1A,CDC27,RCC1,TMPO,WAPL,SEC13,LMNA,NUP188,BANF1,PSMD11,PDS5A,NUP160,UBE2I,NUP155,LMNB1,NUP62,NUP133,NUP58,NUP43,BUB3,NUP35,RAN,NUP37
Cell Cycle	Cell Cycle, Mitotic	Nuclear Envelope Breakdown	0.0048	53	28	1.11e-16	4.44e-15	NUP107,NUP210,PRKCA,NUP93,NUP98,NUP205,SEH1L,NUP85,NUP88,PLK1,EMD,NDC1,LEMD2,TMPO,SEC13,LMNA,RAE1,NUP188,BANF1,NUP160,NUP155,LMNB1,NUP62,NUP133,NUP58,NUP43,NUP35,NUP37
Cell Cycle	Cell Cycle, Mitotic	M Phase	0.0348	386	62	1.11e-16	4.44e-15	NUP107,SMC3,SMC4,SMC2,NUP210,PRKCA,NUP93,PSME1,NUP98,NUP205,SEH1L,NUP85,RAD21,NUP88,PLK1,TUBA1B,TUBA1A,EMD,NDC1,SIRT2,TUBB2A,TUBB4B,PSMC6,PSMC3,NCAPD2,ANAPC7,LEMD2,KPNB1,ANAPC1,TNPO1,HSP90AA1,RANGAP1,SMC1A,H2AZ2,CDC27,RCC1,H4C1,TMPO,WAPL,CETN2,SEC13,TUBB,SFI1,LMNA,RAE1,H2BC3,NUP188,BANF1,PSMD11,PDS5A,NUP160,UBE2I,NUP155,LMNB1,NUP62,NUP133,NUP58,NUP43,BUB3,NUP35,RAN,NUP37
Cell Cycle	Cell Cycle, Mitotic	Nuclear Pore Complex (NPC) Disassembly	0.0032	36	20	1.11e-16	4.44e-15	NUP107,NUP210,NUP93,NUP98,NUP205,SEH1L,NUP85,NUP88,NDC1,SEC13,RAE1,NUP188,NUP160,NUP155,NUP62,NUP133,NUP58,NUP43,NUP35,NUP37
Cell Cycle	Cell Cycle, Mitotic	Mitotic Metaphase and Anaphase	0.0213	236	48	1.11e-16	4.44e-15	NUP107,SMC3,NUP93,PSME1,NUP98,NUP205,SEH1L,NUP85,RAD21,PLK1,TUBA1B,TUBA1A,EMD,NDC1,SIRT2,TUBB2A,TUBB4B,PSMC6,PSMC3,ANAPC7,LEMD2,KPNB1,ANAPC1,TNPO1,RANGAP1,SMC1A,CDC27,RCC1,TMPO,WAPL,SEC13,LMNA,NUP188,BANF1,PSMD11,PDS5A,NUP160,UBE2I,NUP155,LMNB1,NUP62,NUP133,NUP58,NUP43,BUB3,NUP35,RAN,NUP37
Cell Cycle	Cell Cycle, Mitotic	Postmitotic nuclear pore complex (NPC) reformation	0.0024	27	23	1.11e-16	4.44e-15	NUP107,NUP93,NUP98,NUP205,SEH1L,NUP85,NDC1,KPNB1,TNPO1,RANGAP1,RCC1,SEC13,NUP188,NUP160,UBE2I,NUP155,NUP62,NUP133,NUP58,NUP43,NUP35,RAN,NUP37
Cell Cycle	Cell Cycle, Mitotic	Nuclear Envelope (NE) Reassembly	0.0068	76	34	1.11e-16	4.44e-15	NUP107,NUP93,NUP98,NUP205,SEH1L,NUP85,TUBA1B,TUBA1A,EMD,NDC1,SIRT2,TUBB2A,TUBB4B,LEMD2,KPNB1,TNPO1,RANGAP1,RCC1,TMPO,SEC13,LMNA,NUP188,BANF1,NUP160,UBE2I,NUP155,LMNB1,NUP62,NUP133,NUP58,NUP43,NUP35,RAN,NUP37
Cell Cycle	Cell Cycle, Mitotic	S Phase	0.0147	163	31	2.68e-12	6.43e-11	SMC3,MYC,AKT1,PSME1,RAD21,PSMC6,PSMC3,ANAPC7,ANAPC1,MCM7,RFC5,RFC3,RFC4,RFC1,RFC2,SMC1A,MCM6,MCM2,RBBP4,CDC27,SKP2,WAPL,PCNA,RPA1,RPA2,RPA3,CCND1,PSMD11,PDS5A,POLD3,POLD2
Cell Cycle	Cell Cycle, Mitotic	DNA strand elongation	0.0029	32	14	1.08e-10	2.38e-09	MCM7,RFC5,RFC3,RFC4,RFC1,RFC2,MCM6,MCM2,PCNA,RPA1,RPA2,RPA3,POLD3,POLD2
Cell Cycle	Cell Cycle, Mitotic	Lagging Strand Synthesis	0.0018	20	11	1.05e-09	1.99e-08	RFC5,RFC3,RFC4,RFC1,RFC2,PCNA,RPA1,RPA2,RPA3,POLD3,POLD2
Cell Cycle	Cell Cycle, Mitotic	Synthesis of DNA	0.0109	121	22	9.19e-09	1.38e-07	PSME1,PSMC6,PSMC3,ANAPC7,ANAPC1,MCM7,RFC5,RFC3,RFC4,RFC1,RFC2,MCM6,MCM2,CDC27,SKP2,PCNA,RPA1,RPA2,RPA3,PSMD11,POLD3,POLD2
Cell Cycle	Cell Cycle, Mitotic	Mitotic Prometaphase	0.0169	188	26	9.57e-08	1.15e-06	NUP107,SMC3,SMC4,SMC2,NUP98,SEH1L,NUP85,RAD21,PLK1,TUBA1A,TUBB4B,NCAPD2,HSP90AA1,RANGAP1,SMC1A,WAPL,CETN2,SEC13,TUBB,SFI1,PDS5A,NUP160,NUP133,NUP43,BUB3,NUP37
Cell Cycle	Cell Cycle, Mitotic	Polymerase switching	0.0013	14	8	1.51e-07	1.81e-06	RFC5,RFC3,RFC4,RFC1,RFC2,PCNA,POLD3,POLD2
Cell Cycle	Cell Cycle, Mitotic	Leading Strand Synthesis	0.0013	14	8	1.51e-07	1.81e-06	RFC5,RFC3,RFC4,RFC1,RFC2,PCNA,POLD3,POLD2
Cell Cycle	Cell Cycle, Mitotic	Separation of Sister Chromatids	0.0155	172	24	2.55e-07	2.81e-06	NUP107,SMC3,PSME1,NUP98,SEH1L,NUP85,RAD21,PLK1,PSMC6,PSMC3,ANAPC7,ANAPC1,RANGAP1,SMC1A,CDC27,WAPL,SEC13,PSMD11,PDS5A,NUP160,NUP133,NUP43,BUB3,NUP37
Cell Cycle	Cell Cycle, Mitotic	Initiation of Nuclear Envelope (NE) Reformation	0.0017	19	8	1.46e-06	1.39e-05	EMD,SIRT2,LEMD2,KPNB1,TMPO,LMNA,BANF1,LMNB1
Cell Cycle	Cell Cycle, Mitotic	Resolution of Sister Chromatid Cohesion	0.0096	107	17	2.7e-06	2.43e-05	NUP107,SMC3,NUP98,SEH1L,NUP85,RAD21,PLK1,RANGAP1,SMC1A,WAPL,SEC13,PDS5A,NUP160,NUP133,NUP43,BUB3,NUP37
Cell Cycle	Cell Cycle, Mitotic	Mitotic Telophase/Cytokinesis	0.0012	13	6	1.83e-05	0.000146	SMC3,RAD21,PLK1,SMC1A,WAPL,PDS5A
Cell Cycle	Cell Cycle, Mitotic	Removal of the Flap Intermediate	0.0013	14	6	2.75e-05	0.000193	PCNA,RPA1,RPA2,RPA3,POLD3,POLD2
Cell Cycle	Cell Cycle, Mitotic	G1/S Transition	0.0118	131	17	3.5e-05	0.000245	MYC,AKT1,PSME1,PSMC6,PSMC3,MCM7,MCM6,MCM2,HDAC1,RBBP4,SKP2,PCNA,RPA1,RPA2,RPA3,CCND1,PSMD11
Cell Cycle	Cell Cycle, Mitotic	Processive synthesis on the lagging strand	0.0014	15	6	4.03e-05	0.000282	PCNA,RPA1,RPA2,RPA3,POLD3,POLD2
Cell Cycle	Cell Cycle, Mitotic	Depolymerisation of the Nuclear Lamina	0.0014	15	6	4.03e-05	0.000282	PRKCA,EMD,LEMD2,TMPO,LMNA,LMNB1
Cell Cycle	Cell Cycle, Mitotic	Mitotic G1 phase and G1/S transition	0.0134	149	18	5.17e-05	0.000329	MYC,AKT1,PSME1,PSMC6,PSMC3,MCM7,MCM6,MCM2,HDAC1,RBBP4,SKP2,TOP2A,PCNA,RPA1,RPA2,RPA3,CCND1,PSMD11
Cell Cycle	Cell Cycle, Mitotic	Cohesin Loading onto Chromatin	0.0009	10	5	6.34e-05	0.000381	SMC3,RAD21,SMC1A,WAPL,PDS5A
Cell Cycle	Cell Cycle, Mitotic	Establishment of Sister Chromatid Cohesion	0.001	11	5	9.88e-05	0.000593	SMC3,RAD21,SMC1A,WAPL,PDS5A
Cell Cycle	Chromosome Maintenance	Extension of Telomeres	0.0046	51	15	4.89e-09	7.83e-08	TERT,WRN,RUVBL2,RUVBL1,RFC5,RFC3,RFC4,RFC1,RFC2,PCNA,RPA1,RPA2,RPA3,POLD3,POLD2
Cell Cycle	Chromosome Maintenance	Chromosome Maintenance	0.0108	120	22	7.95e-09	1.19e-07	TERT,WRN,RUVBL2,RUVBL1,RFC5,RFC3,RFC4,RFC1,RFC2,RBBP4,RBBP7,H2AZ2,H4C1,SMARCA5,PCNA,NPM1,H2BC3,RPA1,RPA2,RPA3,POLD3,POLD2
Cell Cycle	Chromosome Maintenance	Telomere C-strand (Lagging Strand) Synthesis	0.0031	34	12	2.41e-08	3.37e-07	WRN,RFC5,RFC3,RFC4,RFC1,RFC2,PCNA,RPA1,RPA2,RPA3,POLD3,POLD2
Cell Cycle	Chromosome Maintenance	Telomere Maintenance	0.0084	93	18	8.3e-08	9.96e-07	TERT,WRN,RUVBL2,RUVBL1,RFC5,RFC3,RFC4,RFC1,RFC2,H2AZ2,H4C1,PCNA,H2BC3,RPA1,RPA2,RPA3,POLD3,POLD2
Cell Cycle	Chromosome Maintenance	Removal of the Flap Intermediate from the C-strand	0.0015	17	7	7.65e-06	6.12e-05	WRN,PCNA,RPA1,RPA2,RPA3,POLD3,POLD2
Cell Cycle	Chromosome Maintenance	Polymerase switching on the C-strand of the telomere	0.0023	26	8	1.4e-05	0.000112	RFC5,RFC3,RFC4,RFC1,RFC2,PCNA,POLD3,POLD2
Cell Cycle	Chromosome Maintenance	Processive synthesis on the C-strand of the telomere	0.0017	19	7	1.55e-05	0.000124	WRN,PCNA,RPA1,RPA2,RPA3,POLD3,POLD2
Cell Cycle	Meiosis	Meiosis	0.0079	88	14	2e-05	0.00016	SMC3,RAD21,SMC1A,H2AZ2,RAD50,H4C1,LMNA,H2BC3,RPA1,RPA2,RPA3,UBE2I,HSPA2,LMNB1
Cellular responses to stimuli	Cellular responses to stress	Cellular response to heat stress	0.0091	101	45	1.11e-16	4.44e-15	NUP107,NUP210,NUP93,NUP98,NUP205,SEH1L,NUP85,NUP88,CREBBP,NDC1,SIRT1,HSPA1L,HSPA1B,HSPA1A,MAPKAPK2,BAG3,HSP90AB1,HSP90AA1,HDAC6,MTOR,CCAR2,RPTOR,SEC13,HSF1,RAE1,RPA1,RPA2,RPA3,NUP188,EEF1A1,VCP,NUP160,HSPA9,HSPA8,NUP155,HSPA5,HSPA4,HSPA2,NUP62,NUP133,NUP58,CAMK2D,NUP43,NUP35,NUP37
Cellular responses to stimuli	Cellular responses to stress	Regulation of HSF1-mediated heat shock response	0.0075	83	36	1.11e-16	4.44e-15	NUP107,NUP210,NUP93,NUP98,NUP205,SEH1L,NUP85,NUP88,NDC1,SIRT1,HSPA1L,HSPA1B,HSPA1A,MAPKAPK2,BAG3,CCAR2,SEC13,HSF1,RAE1,RPA1,RPA2,RPA3,NUP188,NUP160,HSPA9,HSPA8,NUP155,HSPA5,HSPA4,HSPA2,NUP62,NUP133,NUP58,NUP43,NUP35,NUP37
Cellular responses to stimuli	Cellular responses to stress	Cellular responses to stress	0.0661	734	114	1.11e-16	4.44e-15	ATF2,NUP107,RPL3,BACH1,NUP210,RPL21,NUP93,AR,PSME1,TXNIP,NUP98,ATF4,NUP205,SEH1L,HIF1A,NUP85,HMOX1,NUP88,PPARGC1A,CREBBP,EIF2AK4,RPLP2,NDC1,SIRT1,RPS15A,RPS3,HSPA1L,GSR,MIR24-1,MIR24-2,PSMC6,PSMC3,HSPA1B,HSPA1A,UBE2D2,UBE2D3,SESN1,SESN2,ANAPC7,RPS7,RPS5,RPSA,MAPKAPK2,ANAPC1,SHC1,BAG3,MDM2,NFE2L2,HSP90AB1,CAPZB,HSP90AA1,CEBPB,HDAC6,RBBP4,RBBP7,H2AZ2,MTOR,RAD50,KEAP1,CCAR2,RPS15,RPS17,RPS18,CDC27,H…
Cellular responses to stimuli	Cellular responses to stress	HSF1 activation	0.0027	30	12	6.2e-09	9.93e-08	HSPA1L,HSPA1B,HSPA1A,HSP90AB1,HSP90AA1,HDAC6,HSF1,RPA1,RPA2,RPA3,EEF1A1,VCP
Cellular responses to stimuli	Cellular responses to stress	HSF1-dependent transactivation	0.0033	37	12	5.97e-08	7.76e-07	CREBBP,HSPA1L,HSPA1B,HSPA1A,HSP90AB1,HSP90AA1,MTOR,RPTOR,HSF1,HSPA8,HSPA2,CAMK2D
Cellular responses to stimuli	Cellular responses to stress	HSP90 chaperone cycle for steroid hormone receptors (SHR) in the presence of ligand	0.0034	38	11	6.39e-07	6.39e-06	AR,HSPA1L,HSPA1B,HSPA1A,HSP90AB1,CAPZB,HSP90AA1,CAPZA1,NR3C1,HSPA8,HSPA2
Cellular responses to stimuli	Cellular responses to stress	Cellular response to starvation	0.0145	161	22	1.13e-06	1.13e-05	ATF2,RPL3,RPL21,ATF4,SEH1L,EIF2AK4,RPLP2,RPS15A,RPS3,SESN1,SESN2,RPS7,RPS5,RPSA,CEBPB,MTOR,RPS15,RPS17,RPS18,RPTOR,SEC13,FLCN
Cellular responses to stimuli	Cellular responses to stress	Attenuation phase	0.0024	27	9	2.16e-06	1.94e-05	CREBBP,HSPA1L,HSPA1B,HSPA1A,HSP90AB1,HSP90AA1,HSF1,HSPA8,HSPA2
Cellular responses to stimuli	Cellular responses to stress	Cellular Senescence	0.0151	168	21	7.59e-06	6.07e-05	MIR24-1,MIR24-2,ANAPC7,MAPKAPK2,ANAPC1,MDM2,CEBPB,RBBP4,RBBP7,H2AZ2,RAD50,CDC27,H4C1,TP53,MINK1,H2BC3,HMGA1,LMNB1,MAPK9,MAPK8,MAPK14
Cellular responses to stimuli	Cellular responses to stress	Response of EIF2AK4 (GCN2) to amino acid deficiency	0.0096	106	15	3.85e-05	0.00027	ATF2,RPL3,RPL21,ATF4,EIF2AK4,RPLP2,RPS15A,RPS3,RPS7,RPS5,RPSA,CEBPB,RPS15,RPS17,RPS18
Cellular responses to stimuli	Cellular responses to stress	Oxidative Stress Induced Senescence	0.0086	95	14	4.52e-05	0.000317	MIR24-1,MIR24-2,MAPKAPK2,MDM2,RBBP4,RBBP7,H2AZ2,H4C1,TP53,MINK1,H2BC3,MAPK9,MAPK8,MAPK14
Chromatin organization	Chromatin modifying enzymes	HDACs deacetylate histones	0.0054	60	13	1.55e-06	1.39e-05	GATAD2B,HDAC2,HDAC1,RBBP4,RBBP7,H4C1,RCOR1,H2BC3,KDM1A,TBL1XR1,CHD4,MTA2,REST
Chromatin organization	Chromatin modifying enzymes	Chromatin modifying enzymes	0.0216	240	25	2.28e-05	0.00016	ATF2,TRRAP,CREBBP,KAT2B,GATAD2B,RUVBL2,RUVBL1,OGT,HDAC2,HDAC1,RBBP4,RBBP7,H2AZ2,H4C1,RCOR1,PRMT5,H2BC3,KDM1A,CCND1,TBL1XR1,DMAP1,CHD4,KDM3A,MTA2,REST
Developmental Biology	Regulation of beta-cell development	Regulation of beta-cell development	0.0038	42	13	2.88e-08	3.75e-07	AKT1,CREBBP,PAX4,KAT2B,FOXO1,NEUROD1,NKX6-1,MAFA,SNW1,FOXA2,NEUROG3,INS,PDX1
Developmental Biology	Regulation of beta-cell development	Regulation of gene expression in beta cells	0.0019	21	8	3.02e-06	2.72e-05	AKT1,FOXO1,NEUROD1,NKX6-1,MAFA,FOXA2,INS,PDX1
DNA Repair	Base Excision Repair	Base Excision Repair	0.0065	72	26	1.11e-16	4.44e-15	NTHL1,OGG1,UNG,RFC5,RFC3,RFC4,RFC1,RFC2,H2AZ2,H4C1,NEIL3,NEIL2,NEIL1,XRCC1,PARP1,PARP2,PCNA,H2BC3,RPA1,RPA2,RPA3,LIG3,PARG,PNKP,POLD3,POLD2
DNA Repair	Base Excision Repair	Resolution of Abasic Sites (AP sites)	0.0034	38	22	1.11e-16	4.44e-15	NTHL1,OGG1,UNG,RFC5,RFC3,RFC4,RFC1,RFC2,NEIL2,NEIL1,XRCC1,PARP1,PARP2,PCNA,RPA1,RPA2,RPA3,LIG3,PARG,PNKP,POLD3,POLD2
DNA Repair	Base Excision Repair	Resolution of AP sites via the multiple-nucleotide patch replacement pathway	0.0023	25	14	4.4e-12	1.06e-10	RFC5,RFC3,RFC4,RFC1,RFC2,PARP1,PARP2,PCNA,RPA1,RPA2,RPA3,PARG,POLD3,POLD2
DNA Repair	Base Excision Repair	PCNA-Dependent Long Patch Base Excision Repair	0.0019	21	11	1.73e-09	3.11e-08	RFC5,RFC3,RFC4,RFC1,RFC2,PCNA,RPA1,RPA2,RPA3,POLD3,POLD2
DNA Repair	Base Excision Repair	APEX1-Independent Resolution of AP Sites via the Single Nucleotide Replacement Pathway	0.0006	7	6	5.46e-07	5.87e-06	OGG1,NEIL2,NEIL1,XRCC1,LIG3,PNKP
DNA Repair	Base Excision Repair	Depyrimidination	0.0038	42	9	6.78e-05	0.000407	NTHL1,OGG1,UNG,H2AZ2,H4C1,NEIL3,NEIL2,NEIL1,H2BC3
DNA Repair	Base Excision Repair	Cleavage of the damaged pyrimidine	0.0038	42	9	6.78e-05	0.000407	NTHL1,OGG1,UNG,H2AZ2,H4C1,NEIL3,NEIL2,NEIL1,H2BC3
DNA Repair	Base Excision Repair	Recognition and association of DNA glycosylase with site containing an affected pyrimidine	0.0038	42	9	6.78e-05	0.000407	NTHL1,OGG1,UNG,H2AZ2,H4C1,NEIL3,NEIL2,NEIL1,H2BC3
DNA Repair	Base Excision Repair	Base-Excision Repair, AP Site Formation	0.004	44	9	9.6e-05	0.000576	NTHL1,OGG1,UNG,H2AZ2,H4C1,NEIL3,NEIL2,NEIL1,H2BC3
DNA Repair	DNA Damage Bypass	Termination of translesion DNA synthesis	0.0029	32	13	1.21e-09	2.29e-08	RFC5,RFC3,RFC4,RFC1,RFC2,TRIM25,PCNA,RPA1,RPA2,RPA3,USP10,POLD3,POLD2
DNA Repair	DNA Damage Bypass	Translesion synthesis by Y family DNA polymerases bypasses lesions on DNA template	0.0035	39	14	1.34e-09	2.4e-08	RFC5,RFC3,RFC4,RFC1,RFC2,TRIM25,PCNA,RPA1,RPA2,RPA3,VCP,USP10,POLD3,POLD2
DNA Repair	DNA Damage Bypass	DNA Damage Bypass	0.0043	48	15	2.2e-09	3.74e-08	DDB1,RFC5,RFC3,RFC4,RFC1,RFC2,TRIM25,PCNA,RPA1,RPA2,RPA3,VCP,USP10,POLD3,POLD2
DNA Repair	DNA Damage Bypass	Recognition of DNA damage by PCNA-containing replication complex	0.0027	30	12	6.2e-09	9.93e-08	DDB1,RFC5,RFC3,RFC4,RFC1,RFC2,PCNA,RPA1,RPA2,RPA3,POLD3,POLD2
DNA Repair	DNA Damage Bypass	Translesion Synthesis by POLH	0.0017	19	10	9.08e-09	1.36e-07	RFC5,RFC3,RFC4,RFC1,RFC2,PCNA,RPA1,RPA2,RPA3,VCP
DNA Repair	DNA Damage Bypass	Translesion synthesis by REV1	0.0014	16	9	2.87e-08	3.75e-07	RFC5,RFC3,RFC4,RFC1,RFC2,PCNA,RPA1,RPA2,RPA3
DNA Repair	DNA Damage Bypass	Translesion synthesis by POLK	0.0015	17	9	4.78e-08	6.22e-07	RFC5,RFC3,RFC4,RFC1,RFC2,PCNA,RPA1,RPA2,RPA3
DNA Repair	DNA Damage Bypass	Translesion synthesis by POLI	0.0015	17	9	4.78e-08	6.22e-07	RFC5,RFC3,RFC4,RFC1,RFC2,PCNA,RPA1,RPA2,RPA3
DNA Repair	DNA Double-Strand Break Repair	DNA Double-Strand Break Repair	0.0134	149	34	1.33e-15	4.66e-14	PRKDC,SIRT6,WRN,RFC5,RFC3,RFC4,RFC1,RFC2,RAD50,CHEK2,CHEK1,H4C1,TIPIN,TP53,XRCC6,XRCC4,XRCC5,SMARCA5,XRCC1,BAP1,PARP1,PARP2,PCNA,H2BC3,RPA1,RPA2,RPA3,LIG4,LIG3,TIMELESS,UBE2I,POLD3,MAPK8,POLD2
DNA Repair	DNA Double-Strand Break Repair	Homology Directed Repair	0.0108	120	24	3.07e-10	6.44e-09	SIRT6,WRN,RFC5,RFC3,RFC4,RFC1,RFC2,RAD50,CHEK1,H4C1,TIPIN,XRCC1,PARP1,PARP2,PCNA,H2BC3,RPA1,RPA2,RPA3,LIG3,TIMELESS,UBE2I,POLD3,POLD2
DNA Repair	DNA Double-Strand Break Repair	HDR through Homologous Recombination (HRR) or Single Strand Annealing (SSA)	0.0103	114	20	7.66e-08	9.2e-07	SIRT6,WRN,RFC5,RFC3,RFC4,RFC1,RFC2,RAD50,CHEK1,H4C1,TIPIN,PCNA,H2BC3,RPA1,RPA2,RPA3,TIMELESS,UBE2I,POLD3,POLD2
DNA Repair	DNA Double-Strand Break Repair	Processing of DNA double-strand break ends	0.0073	81	16	3.32e-07	3.66e-06	SIRT6,WRN,RFC5,RFC3,RFC4,RFC2,RAD50,CHEK1,H4C1,TIPIN,H2BC3,RPA1,RPA2,RPA3,TIMELESS,UBE2I
DNA Repair	DNA Double-Strand Break Repair	HDR through Homologous Recombination (HRR)	0.0059	66	14	7.9e-07	7.9e-06	WRN,RFC5,RFC3,RFC4,RFC1,RFC2,RAD50,CHEK1,PCNA,RPA1,RPA2,RPA3,POLD3,POLD2
DNA Repair	DNA Double-Strand Break Repair	Presynaptic phase of homologous DNA pairing and strand exchange	0.0035	39	10	5.9e-06	4.72e-05	WRN,RFC5,RFC3,RFC4,RFC2,RAD50,CHEK1,RPA1,RPA2,RPA3
DNA Repair	DNA Double-Strand Break Repair	Homologous DNA Pairing and Strand Exchange	0.0038	42	10	1.11e-05	8.91e-05	WRN,RFC5,RFC3,RFC4,RFC2,RAD50,CHEK1,RPA1,RPA2,RPA3
DNA Repair	DNA Double-Strand Break Repair	HDR through Single Strand Annealing (SSA)	0.0033	37	9	2.58e-05	0.000181	WRN,RFC5,RFC3,RFC4,RFC2,RAD50,RPA1,RPA2,RPA3
DNA Repair	DNA Double-Strand Break Repair	HDR through MMEJ (alt-NHEJ)	0.0009	10	5	6.34e-05	0.000381	RAD50,XRCC1,PARP1,PARP2,LIG3
DNA Repair	Mismatch Repair	Mismatch repair (MMR) directed by MSH2:MSH6 (MutSalpha)	0.0013	14	8	1.51e-07	1.81e-06	MSH6,MSH2,PCNA,RPA1,RPA2,RPA3,POLD3,POLD2
DNA Repair	Mismatch Repair	Mismatch Repair	0.0014	15	8	2.53e-07	2.78e-06	MSH6,MSH2,PCNA,RPA1,RPA2,RPA3,POLD3,POLD2
DNA Repair	Mismatch Repair	Mismatch repair (MMR) directed by MSH2:MSH3 (MutSbeta)	0.0013	14	7	2.18e-06	1.96e-05	MSH2,PCNA,RPA1,RPA2,RPA3,POLD3,POLD2
DNA Repair	Nucleotide Excision Repair	Gap-filling DNA repair synthesis and ligation in GG-NER	0.0023	25	13	6.29e-11	1.45e-09	RFC5,RFC3,RFC4,RFC1,RFC2,XRCC1,PCNA,RPA1,RPA2,RPA3,LIG3,POLD3,POLD2
DNA Repair	Nucleotide Excision Repair	Nucleotide Excision Repair	0.0099	110	23	3.12e-10	6.54e-09	XPC,DDB1,RUVBL1,USP7,RFC5,RFC3,RFC4,RFC1,RFC2,XRCC1,CETN2,PRPF19,PARP1,PARP2,PCNA,RPA1,RPA2,RPA3,TCEA1,LIG3,UBE2I,POLD3,POLD2
DNA Repair	Nucleotide Excision Repair	Global Genome Nucleotide Excision Repair (GG-NER)	0.0076	84	20	5.14e-10	1.03e-08	XPC,DDB1,RUVBL1,RFC5,RFC3,RFC4,RFC1,RFC2,XRCC1,CETN2,PARP1,PARP2,PCNA,RPA1,RPA2,RPA3,LIG3,UBE2I,POLD3,POLD2
DNA Repair	Nucleotide Excision Repair	Gap-filling DNA repair synthesis and ligation in TC-NER	0.0058	64	17	2.09e-09	3.74e-08	DDB1,USP7,RFC5,RFC3,RFC4,RFC1,RFC2,XRCC1,PRPF19,PCNA,RPA1,RPA2,RPA3,TCEA1,LIG3,POLD3,POLD2
DNA Repair	Nucleotide Excision Repair	Dual Incision in GG-NER	0.0037	41	14	2.5e-09	4.25e-08	DDB1,RFC5,RFC3,RFC4,RFC1,RFC2,PARP1,PARP2,PCNA,RPA1,RPA2,RPA3,POLD3,POLD2
DNA Repair	Nucleotide Excision Repair	Transcription-Coupled Nucleotide Excision Repair (TC-NER)	0.007	78	17	3.61e-08	4.69e-07	DDB1,USP7,RFC5,RFC3,RFC4,RFC1,RFC2,XRCC1,PRPF19,PCNA,RPA1,RPA2,RPA3,TCEA1,LIG3,POLD3,POLD2
DNA Repair	Nucleotide Excision Repair	Dual incision in TC-NER	0.0059	65	15	1.12e-07	1.34e-06	DDB1,USP7,RFC5,RFC3,RFC4,RFC1,RFC2,PRPF19,PCNA,RPA1,RPA2,RPA3,TCEA1,POLD3,POLD2
DNA Repair	Nucleotide Excision Repair	Formation of Incision Complex in GG-NER	0.0039	43	9	8.09e-05	0.000485	XPC,DDB1,CETN2,PARP1,PARP2,RPA1,RPA2,RPA3,UBE2I
DNA Replication	DNA Replication Pre-Initiation	DNA Replication Pre-Initiation	0.0116	129	17	2.9e-05	0.000203	PSME1,PSMC6,PSMC3,ANAPC7,KPNB1,ANAPC1,MCM7,MCM6,MCM2,H2AZ2,CDC27,H4C1,H2BC3,RPA1,RPA2,RPA3,PSMD11
Gene expression (Transcription)	Epigenetic regulation of gene expression	ERCC6 (CSB) and EHMT2 (G9a) positively regulate rRNA expression	0.0041	46	10	2.4e-05	0.000168	GATAD2B,HDAC2,HDAC1,RBBP4,RBBP7,H2AZ2,H4C1,H2BC3,CHD4,MTA2
Gene expression (Transcription)	Epigenetic regulation of gene expression	Positive epigenetic regulation of rRNA expression	0.0068	76	12	8.26e-05	0.000496	KAT2B,GATAD2B,HDAC2,HDAC1,RBBP4,RBBP7,H2AZ2,H4C1,SMARCA5,H2BC3,CHD4,MTA2
Gene expression (Transcription)	Gene Silencing by RNA	Transcriptional regulation by small RNAs	0.0068	76	24	2.69e-14	7.52e-13	NUP107,NUP210,NUP93,NUP98,NUP205,SEH1L,NUP85,NUP88,NDC1,H2AZ2,H4C1,SEC13,RAE1,H2BC3,NUP188,NUP160,NUP155,NUP62,NUP133,NUP58,NUP43,NUP35,RAN,NUP37
Gene expression (Transcription)	Gene Silencing by RNA	Gene Silencing by RNA	0.0122	135	25	6.17e-10	1.24e-08	NUP107,NUP210,NUP93,NUP98,NUP205,SEH1L,NUP85,NUP88,NDC1,HSP90AA1,H2AZ2,H4C1,SEC13,RAE1,H2BC3,NUP188,NUP160,NUP155,NUP62,NUP133,NUP58,NUP43,NUP35,RAN,NUP37
Gene expression (Transcription)	RNA Polymerase II Transcription	Generic Transcription Pathway	0.1113	1235	107	2.44e-14	7.08e-13	ATF2,MYC,AKT1,JUNB,PRKAB1,AR,PSME1,TXNIP,PPARGC1A,CREBBP,NFATC2,MECP2,TEAD1,SIRT1,SIRT3,KAT2B,HTT,WRN,RICTOR,GSR,GATAD2B,MIR24-1,MIR24-2,PSMC6,PSMC3,UBE2D3,STK11,SESN1,SESN2,USP7,ANAPC7,FOXP3,MSH2,ANAPC1,CBFB,FOXO4,FOXO3,FOXO1,BDNF,MDM2,RFC5,RFC3,RFC4,RFC2,HDAC4,CEBPB,PRKAA1,HDAC2,PRKAA2,HDAC1,HDAC6,RBBP4,RBBP7,H2AZ2,MTOR,PINK1,RAD50,STUB1,TRIM28,CHEK2,CHEK1,CDC27,H4C1,SKP2,RUNX1,TP53,SNW1,RPTOR,…
Gene expression (Transcription)	RNA Polymerase II Transcription	RNA Polymerase II Transcription	0.1229	1364	112	1.77e-13	4.77e-12	ATF2,MYC,AKT1,JUNB,PRKAB1,AR,DDX39B,PSME1,TXNIP,PPARGC1A,CREBBP,NFATC2,MECP2,TEAD1,SIRT1,SIRT3,KAT2B,HTT,WRN,RICTOR,GSR,GATAD2B,MIR24-1,NUDT21,MIR24-2,PSMC6,PSMC3,UBE2D3,STK11,SESN1,SESN2,USP7,ANAPC7,FOXP3,MSH2,ANAPC1,CBFB,FOXO4,FOXO3,FOXO1,BDNF,MDM2,RFC5,RFC3,RFC4,RFC2,HDAC4,CEBPB,PRKAA1,HDAC2,PRKAA2,HDAC1,HDAC6,RBBP4,RBBP7,H2AZ2,MTOR,PINK1,RAD50,STUB1,TRIM28,CHEK2,CHEK1,CDC27,H4C1,SKP2,RUNX1,TP…
Gene expression (Transcription)	RNA Polymerase II Transcription	Regulation of TP53 Activity	0.0144	160	32	3.19e-13	7.97e-12	AKT1,PRKAB1,WRN,RICTOR,GATAD2B,STK11,USP7,MDM2,RFC5,RFC3,RFC4,RFC2,PRKAA1,HDAC2,PRKAA2,HDAC1,RBBP4,RBBP7,MTOR,RAD50,CHEK2,CHEK1,TP53,PRMT5,RPA1,RPA2,RPA3,CHD4,MTA2,TAF15,SSRP1,MAPK14
Gene expression (Transcription)	RNA Polymerase II Transcription	Transcriptional Regulation by TP53	0.0332	368	46	2.65e-11	6.09e-10	ATF2,AKT1,PRKAB1,CREBBP,WRN,RICTOR,GSR,GATAD2B,STK11,SESN1,SESN2,USP7,MSH2,MDM2,RFC5,RFC3,RFC4,RFC2,PRKAA1,HDAC2,PRKAA2,HDAC1,RBBP4,RBBP7,MTOR,RAD50,CHEK2,CHEK1,TP53,RPTOR,PRMT5,PCNA,NPM1,RPA1,RPA2,RPA3,TCEA1,FAS,G6PD,SUPT5H,CHD4,CASP1,MTA2,TAF15,SSRP1,MAPK14
Gene expression (Transcription)	RNA Polymerase II Transcription	FOXO-mediated transcription	0.006	67	19	8.05e-11	1.77e-09	AKT1,TXNIP,PPARGC1A,CREBBP,SIRT1,SIRT3,KAT2B,STK11,FOXO4,FOXO3,FOXO1,HDAC2,HDAC1,PINK1,SREBF1,NR3C1,CAT,INS,SOD2
Gene expression (Transcription)	RNA Polymerase II Transcription	Regulation of TP53 Activity through Phosphorylation	0.0083	92	20	2.36e-09	4.02e-08	PRKAB1,WRN,STK11,MDM2,RFC5,RFC3,RFC4,RFC2,PRKAA1,PRKAA2,RAD50,CHEK2,CHEK1,TP53,RPA1,RPA2,RPA3,TAF15,SSRP1,MAPK14
Gene expression (Transcription)	RNA Polymerase II Transcription	Transcriptional regulation by RUNX3	0.0087	96	20	4.78e-09	7.83e-08	MYC,PSME1,CREBBP,TEAD1,KAT2B,PSMC6,PSMC3,CBFB,FOXO3,MDM2,HDAC4,RUNX1,TP53,SNW1,CTNNB1,CCND1,PSMD11,ZFHX3,TCF7L2,KRAS
Gene expression (Transcription)	RNA Polymerase II Transcription	FOXO-mediated transcription of oxidative stress, metabolic and neuronal genes	0.0028	31	12	8.87e-09	1.33e-07	PPARGC1A,SIRT3,FOXO4,FOXO3,FOXO1,HDAC2,HDAC1,SREBF1,NR3C1,CAT,INS,SOD2
Gene expression (Transcription)	RNA Polymerase II Transcription	Regulation of FOXO transcriptional activity by acetylation	0.0009	10	8	1.18e-08	1.65e-07	TXNIP,CREBBP,SIRT1,SIRT3,KAT2B,FOXO4,FOXO3,FOXO1
Gene expression (Transcription)	RNA Polymerase II Transcription	Transcriptional regulation by RUNX2	0.0108	120	18	3.03e-06	2.73e-05	AKT1,AR,PSME1,PPARGC1A,PSMC6,PSMC3,CBFB,HDAC4,HDAC6,STUB1,SKP2,RUNX1,SATB2,NR3C1,CCND1,PSMD11,ESR1,RBM14
Gene expression (Transcription)	RNA Polymerase II Transcription	Regulation of TP53 Activity through Acetylation	0.0027	30	9	5.01e-06	4.01e-05	AKT1,GATAD2B,HDAC2,HDAC1,RBBP4,RBBP7,TP53,CHD4,MTA2
Gene expression (Transcription)	RNA Polymerase II Transcription	Transcriptional Regulation by VENTX	0.0037	41	10	9.07e-06	7.25e-05	MIR24-1,MIR24-2,ANAPC7,ANAPC1,CEBPB,CDC27,TP53,CTNNB1,CCND1,TCF7L2
Gene expression (Transcription)	RNA Polymerase II Transcription	Notch-HLH transcription pathway	0.0025	28	8	2.36e-05	0.000166	CREBBP,KAT2B,HDAC4,HDAC2,HDAC1,HDAC6,SNW1,TBL1XR1
Gene expression (Transcription)	RNA Polymerase II Transcription	FOXO-mediated transcription of cell death genes	0.0014	16	6	5.74e-05	0.000344	CREBBP,STK11,FOXO4,FOXO3,FOXO1,PINK1
Gene expression (Transcription)	RNA Polymerase II Transcription	RUNX3 regulates p14-ARF	0.0009	10	5	6.34e-05	0.000381	CBFB,HDAC4,RUNX1,CCND1,KRAS
Immune System	Cytokine Signaling in Immune system	ISG15 antiviral mechanism	0.0068	76	26	3.33e-16	1.23e-14	NUP107,NUP210,NUP93,NUP98,NUP205,SEH1L,NUP85,NUP88,NDC1,FLNB,KPNA4,KPNB1,EIF4E3,EIF4A1,TRIM25,SEC13,RAE1,NUP188,NUP160,NUP155,NUP62,NUP133,NUP58,NUP43,NUP35,NUP37
Immune System	Cytokine Signaling in Immune system	Antiviral mechanism by IFN-stimulated genes	0.0077	85	27	5.55e-16	2e-14	NUP107,NUP210,NUP93,NUP98,NUP205,SEH1L,NUP85,NUP88,NDC1,FLNA,FLNB,KPNA4,KPNB1,EIF4E3,EIF4A1,TRIM25,SEC13,RAE1,NUP188,NUP160,NUP155,NUP62,NUP133,NUP58,NUP43,NUP35,NUP37
Immune System	Cytokine Signaling in Immune system	Cytokine Signaling in Immune system	0.0642	712	72	1.03e-12	2.58e-11	ATF2,NUP107,MYC,AKT1,JUNB,NUP210,NUP93,PSME1,NUP98,NUP205,SEH1L,HIF1A,NUP85,HMOX1,NUP88,NDC1,ANXA2,TCP1,FLNA,FLNB,PSMC6,PSMC3,UBE2D2,UBE2D3,KPNA4,VRK3,TXLNA,MAPKAPK2,FSCN1,SQSTM1,KPNB1,SHC1,FOXO3,FOXO1,EIF4E3,HSP90AA1,APP,EIF4A1,TRIM25,TRIM21,TP53,SEC13,CD44,RAE1,CAPZA1,NUP188,CCND1,PSMD11,NUP160,HSPA9,HSPA8,NUP155,GH1,LMNB1,NUP62,CASP1,NUP133,CREB1,NUP58,LAMA5,CAMK2D,MAPK9,MAPK8,NUP43,NCAM1,NOS2…
Immune System	Cytokine Signaling in Immune system	Interferon Signaling	0.0185	205	31	6.97e-10	1.33e-08	NUP107,NUP210,NUP93,NUP98,NUP205,SEH1L,NUP85,NUP88,NDC1,FLNA,FLNB,KPNA4,KPNB1,EIF4E3,EIF4A1,TRIM25,TRIM21,SEC13,CD44,RAE1,NUP188,NUP160,NUP155,NUP62,NUP133,NUP58,CAMK2D,NUP43,NCAM1,NUP35,NUP37
Immune System	Cytokine Signaling in Immune system	Signaling by Interleukins	0.0408	453	37	5.48e-05	0.000329	ATF2,MYC,AKT1,JUNB,PSME1,HIF1A,HMOX1,ANXA2,TCP1,PSMC6,PSMC3,VRK3,TXLNA,MAPKAPK2,FSCN1,SQSTM1,SHC1,FOXO3,FOXO1,HSP90AA1,APP,TP53,CAPZA1,CCND1,PSMD11,HSPA9,HSPA8,LMNB1,CASP1,CREB1,LAMA5,MAPK9,MAPK8,NOS2,SOD2,MAPK14,SOD1
Immune System	Innate Immune System	STING mediated induction of host immune responses	0.0014	16	6	5.74e-05	0.000344	PRKDC,IFI16,TRIM21,XRCC6,XRCC5,CGAS
Metabolism	Metabolism of carbohydrates	Regulation of Glucokinase by Glucokinase Regulatory Protein	0.0029	32	20	1.11e-16	4.44e-15	NUP107,NUP210,NUP93,NUP98,NUP205,SEH1L,NUP85,NUP88,NDC1,SEC13,RAE1,NUP188,NUP160,NUP155,NUP62,NUP133,NUP58,NUP43,NUP35,NUP37
Metabolism	Metabolism of carbohydrates	Glycolysis	0.0065	72	24	8.55e-15	2.91e-13	NUP107,ENO1,NUP210,NUP93,NUP98,NUP205,SEH1L,NUP85,NUP88,NDC1,TPI1,PKM,GAPDH,SEC13,RAE1,NUP188,NUP160,NUP155,NUP62,NUP133,NUP58,NUP43,NUP35,NUP37
Metabolism	Metabolism of carbohydrates	Glucose metabolism	0.0083	92	25	2.06e-13	5.37e-12	NUP107,ENO1,NUP210,NUP93,NUP98,NUP205,SEH1L,NUP85,NUP88,NDC1,TPI1,PKM,GAPDH,PCK2,SEC13,RAE1,NUP188,NUP160,NUP155,NUP62,NUP133,NUP58,NUP43,NUP35,NUP37
Metabolism	Metabolism of carbohydrates	Metabolism of carbohydrates	0.0263	292	34	6.23e-08	8.1e-07	NUP107,ENO1,NUP210,NUP93,NHLRC1,NUP98,NUP205,SEH1L,NUP85,NUP88,NDC1,TPI1,EPM2A,PGD,PKM,GAPDH,PCK2,AKR1B1,GYS1,SEC13,CD44,RAE1,NUP188,G6PD,NUP160,NUP155,NUP62,NUP133,ALDH1A1,NUP58,UGP2,NUP43,NUP35,NUP37
Metabolism of proteins	Post-translational protein modification	SUMOylation of ubiquitinylation proteins	0.0035	39	22	1.11e-16	4.44e-15	NUP107,NUP210,NUP93,NUP98,NUP205,SEH1L,NUP85,NUP88,NDC1,MDM2,SEC13,RAE1,NUP188,NUP160,UBE2I,NUP155,NUP62,NUP133,NUP58,NUP43,NUP35,NUP37
Metabolism of proteins	Post-translational protein modification	SUMOylation of chromatin organization proteins	0.0052	58	26	1.11e-16	4.44e-15	NUP107,NUP210,NUP93,NUP98,NUP205,SEH1L,NUP85,NUP88,NDC1,HDAC4,HDAC2,HDAC1,H4C1,SEC13,SATB2,RAE1,NUP188,NUP160,UBE2I,NUP155,NUP62,NUP133,NUP58,NUP43,NUP35,NUP37
Metabolism of proteins	Post-translational protein modification	SUMOylation of DNA damage response and repair proteins	0.0069	77	30	1.11e-16	4.44e-15	NUP107,SMC3,NUP210,NUP93,NUP98,NUP205,SEH1L,XPC,NUP85,RAD21,NUP88,NDC1,WRN,SMC1A,XRCC4,CETN2,SEC13,PARP1,RAE1,RPA1,NUP188,NUP160,UBE2I,NUP155,NUP62,NUP133,NUP58,NUP43,NUP35,NUP37
Metabolism of proteins	Post-translational protein modification	SUMOylation of SUMOylation proteins	0.0032	35	21	1.11e-16	4.44e-15	NUP107,NUP210,NUP93,NUP98,NUP205,SEH1L,NUP85,NUP88,NDC1,SEC13,RAE1,NUP188,NUP160,UBE2I,NUP155,NUP62,NUP133,NUP58,NUP43,NUP35,NUP37
Metabolism of proteins	Post-translational protein modification	SUMOylation of RNA binding proteins	0.0042	47	22	1.11e-16	4.44e-15	NUP107,NUP210,NUP93,NUP98,NUP205,SEH1L,NUP85,NUP88,HNRNPK,NDC1,SEC13,RAE1,NUP188,NUP160,UBE2I,NUP155,NUP62,NUP133,NUP58,NUP43,NUP35,NUP37
Metabolism of proteins	Post-translational protein modification	SUMOylation of DNA replication proteins	0.0041	46	24	1.11e-16	4.44e-15	NUP107,NUP210,NUP93,NUP98,NUP205,SEH1L,NUP85,NUP88,NDC1,RANGAP1,TOP2A,SEC13,PCNA,RAE1,NUP188,NUP160,UBE2I,NUP155,NUP62,NUP133,NUP58,NUP43,NUP35,NUP37
Metabolism of proteins	Post-translational protein modification	SUMO E3 ligases SUMOylate target proteins	0.0152	169	52	1.11e-16	4.44e-15	NUP107,SMC3,NUP210,NUP93,AR,NUP98,NUP205,SEH1L,CTBP1,XPC,NUP85,RAD21,NUP88,PPARGC1A,CREBBP,HNRNPK,NDC1,WRN,PARK7,DNMT1,MDM2,RANGAP1,SMC1A,HDAC4,HDAC2,HDAC1,TRIM28,H4C1,TP53,XRCC4,TOP2A,CETN2,SEC13,PARP1,PCNA,SATB2,RAE1,NPM1,RPA1,NUP188,NR3C1,NUP160,UBE2I,NUP155,ESR1,NUP62,NUP133,SAFB,NUP58,NUP43,NUP35,NUP37
Metabolism of proteins	Post-translational protein modification	SUMOylation	0.0158	175	52	1.11e-16	4.44e-15	NUP107,SMC3,NUP210,NUP93,AR,NUP98,NUP205,SEH1L,CTBP1,XPC,NUP85,RAD21,NUP88,PPARGC1A,CREBBP,HNRNPK,NDC1,WRN,PARK7,DNMT1,MDM2,RANGAP1,SMC1A,HDAC4,HDAC2,HDAC1,TRIM28,H4C1,TP53,XRCC4,TOP2A,CETN2,SEC13,PARP1,PCNA,SATB2,RAE1,NPM1,RPA1,NUP188,NR3C1,NUP160,UBE2I,NUP155,ESR1,NUP62,NUP133,SAFB,NUP58,NUP43,NUP35,NUP37
Metabolism of proteins	Post-translational protein modification	Post-translational protein modification	0.1271	1410	101	7.36e-09	1.18e-07	NUP107,TRRAP,SMC3,MYC,NUP210,NUP93,AR,PSME1,NUP98,NUP205,SEH1L,PRKDC,CTBP1,XPC,HIF1A,NUP85,RAD21,NUP88,PPARGC1A,CREBBP,CP,HNRNPK,TUBA1B,TUBA1A,NDC1,DDB1,KAT2B,TUBB2A,PIGL,WRN,TUBB4B,PSMC6,PSMC3,UBE2D2,UBE2D3,PARK7,RUVBL1,USP7,VASH1,RNF40,DNMT1,FOXO4,RAB6A,EEF2,MDM2,RNF185,OGT,CAPZB,RANGAP1,SMC1A,HDAC4,HDAC2,HDAC1,RBBP7,DCAF11,RNF20,APP,KEAP1,TRIM28,TRIM25,H4C1,SKP2,TP53,EPAS1,ART3,HLTF,XRCC4,BAP1…
Metabolism of proteins	Post-translational protein modification	E3 ubiquitin ligases ubiquitinate target proteins	0.0051	57	11	2.8e-05	0.000196	PRKDC,UBE2D2,UBE2D3,RNF40,RNF20,HLTF,WAC,PCNA,H2BC3,SELENOS,VCP
Metabolism of proteins	Post-translational protein modification	Protein ubiquitination	0.0069	77	12	9.33e-05	0.00056	PRKDC,UBE2D2,UBE2D3,USP7,RNF40,RNF20,HLTF,WAC,PCNA,H2BC3,SELENOS,VCP
Metabolism of proteins	Protein folding	Formation of tubulin folding intermediates by CCT/TriC	0.0023	26	9	1.59e-06	1.43e-05	TUBA1B,TUBA1A,TUBB2A,TCP1,TUBB4B,CCT6A,CCT2,CCT8,CCT5
Metabolism of proteins	Protein folding	Cooperation of Prefoldin and TriC/CCT in actin and tubulin folding	0.003	33	9	1.06e-05	8.5e-05	TUBA1B,TUBA1A,TUBB2A,TCP1,TUBB4B,CCT6A,CCT2,CCT8,CCT5
Metabolism of proteins	Protein folding	Prefoldin mediated transfer of substrate to CCT/TriC	0.0025	28	8	2.36e-05	0.000166	TUBA1A,TUBB2A,TCP1,TUBB4B,CCT6A,CCT2,CCT8,CCT5
Metabolism of proteins	Protein folding	Folding of actin by CCT/TriC	0.0009	10	5	6.34e-05	0.000381	TCP1,CCT6A,CCT2,CCT8,CCT5
Metabolism of proteins	Protein repair	Protein repair	0.0005	6	5	5.63e-06	4.5e-05	PCMT1,MSRB2,MSRB3,MSRB1,MSRA
Metabolism of proteins	Translation	Eukaryotic Translation Elongation	0.0089	99	14	6.97e-05	0.000418	RPL3,RPL21,RPLP2,RPS15A,RPS3,RPS7,RPS5,RPSA,EEF2,RPS15,RPS17,RPS18,EEF1A1,EEF1G
Metabolism of RNA	Metabolism of non-coding RNA	snRNP Assembly	0.0048	53	21	1.57e-14	4.7e-13	NUP107,NUP210,NUP93,NUP98,NUP205,SEH1L,NUP85,NUP88,NDC1,PRMT5,SEC13,RAE1,NUP188,NUP160,NUP155,NUP62,NUP133,NUP58,NUP43,NUP35,NUP37
Metabolism of RNA	Metabolism of non-coding RNA	Metabolism of non-coding RNA	0.0048	53	21	1.57e-14	4.7e-13	NUP107,NUP210,NUP93,NUP98,NUP205,SEH1L,NUP85,NUP88,NDC1,PRMT5,SEC13,RAE1,NUP188,NUP160,NUP155,NUP62,NUP133,NUP58,NUP43,NUP35,NUP37
Metabolism of RNA	Processing of Capped Intron-Containing Pre-mRNA	Transport of Mature mRNA Derived from an Intronless Transcript	0.0038	42	22	1.11e-16	4.44e-15	NUP107,NUP210,NUP93,NUP98,NUP205,SEH1L,NUP85,NUP88,NDC1,SEC13,RAE1,NUP188,NUP160,NUP155,ALYREF,NUP62,NUP133,NUP58,NXF1,NUP43,NUP35,NUP37
Metabolism of RNA	Processing of Capped Intron-Containing Pre-mRNA	Transport of the SLBP Dependant Mature mRNA	0.0032	36	22	1.11e-16	4.44e-15	NUP107,NUP210,NUP93,NUP98,NUP205,SEH1L,NUP85,NUP88,NDC1,SEC13,RAE1,NUP188,NUP160,NUP155,ALYREF,NUP62,NUP133,NUP58,NXF1,NUP43,NUP35,NUP37
Metabolism of RNA	Processing of Capped Intron-Containing Pre-mRNA	Transport of the SLBP independent Mature mRNA	0.0032	35	22	1.11e-16	4.44e-15	NUP107,NUP210,NUP93,NUP98,NUP205,SEH1L,NUP85,NUP88,NDC1,SEC13,RAE1,NUP188,NUP160,NUP155,ALYREF,NUP62,NUP133,NUP58,NXF1,NUP43,NUP35,NUP37
Metabolism of RNA	Processing of Capped Intron-Containing Pre-mRNA	Transport of Mature mRNAs Derived from Intronless Transcripts	0.0039	43	22	1.11e-16	4.44e-15	NUP107,NUP210,NUP93,NUP98,NUP205,SEH1L,NUP85,NUP88,NDC1,SEC13,RAE1,NUP188,NUP160,NUP155,ALYREF,NUP62,NUP133,NUP58,NXF1,NUP43,NUP35,NUP37
Metabolism of RNA	Processing of Capped Intron-Containing Pre-mRNA	Processing of Capped Intron-Containing Pre-mRNA	0.022	244	44	3.33e-16	1.23e-14	NUP107,HNRNPU,HNRNPR,NUP210,NUP93,DDX39B,NUP98,NUP205,SEH1L,NUP85,NUP88,HNRNPK,NDC1,SRSF10,NUDT21,PHF5A,SNRNP200,FUS,PTBP1,PUF60,SNW1,PRPF19,SEC13,HNRNPH1,RAE1,NUP188,EFTUD2,HNRNPUL1,PRPF8,NUP160,HSPA8,NUP155,ALYREF,ELAVL1,NUP62,NUP133,NUP58,POLDIP3,NXF1,TRA2B,NUP43,NUP35,RBMX,NUP37
Metabolism of RNA	Processing of Capped Intron-Containing Pre-mRNA	Transport of Mature mRNA derived from an Intron-Containing Transcript	0.0067	74	24	1.52e-14	4.7e-13	NUP107,NUP210,NUP93,DDX39B,NUP98,NUP205,SEH1L,NUP85,NUP88,NDC1,SEC13,RAE1,NUP188,NUP160,NUP155,ALYREF,NUP62,NUP133,NUP58,POLDIP3,NXF1,NUP43,NUP35,NUP37
Metabolism of RNA	Processing of Capped Intron-Containing Pre-mRNA	Transport of Mature Transcript to Cytoplasm	0.0075	83	24	1.72e-13	4.65e-12	NUP107,NUP210,NUP93,DDX39B,NUP98,NUP205,SEH1L,NUP85,NUP88,NDC1,SEC13,RAE1,NUP188,NUP160,NUP155,ALYREF,NUP62,NUP133,NUP58,POLDIP3,NXF1,NUP43,NUP35,NUP37
Metabolism of RNA	Processing of Capped Intron-Containing Pre-mRNA	mRNA Splicing - Major Pathway	0.0162	180	21	2.08e-05	0.00016	HNRNPU,HNRNPR,HNRNPK,SRSF10,NUDT21,PHF5A,SNRNP200,FUS,PTBP1,PUF60,SNW1,PRPF19,HNRNPH1,EFTUD2,HNRNPUL1,PRPF8,HSPA8,ALYREF,ELAVL1,TRA2B,RBMX
Metabolism of RNA	Processing of Capped Intron-Containing Pre-mRNA	mRNA Splicing	0.0172	191	21	4.83e-05	0.000329	HNRNPU,HNRNPR,HNRNPK,SRSF10,NUDT21,PHF5A,SNRNP200,FUS,PTBP1,PUF60,SNW1,PRPF19,HNRNPH1,EFTUD2,HNRNPUL1,PRPF8,HSPA8,ALYREF,ELAVL1,TRA2B,RBMX
Metabolism of RNA	Regulation of mRNA stability by proteins that bind AU-rich elements	Regulation of mRNA stability by proteins that bind AU-rich elements	0.008	89	14	2.25e-05	0.00016	AKT1,PRKCA,PSME1,PSMC6,PSMC3,HSPA1A,MAPKAPK2,TNPO1,EXOSC9,PSMD11,HSPA8,HSPB1,ELAVL1,MAPK14
Metabolism of RNA	tRNA processing	tRNA processing in the nucleus	0.0053	59	22	1.23e-14	3.94e-13	NUP107,NUP210,NUP93,NUP98,NUP205,SEH1L,NUP85,NUP88,NDC1,SEC13,RAE1,RTRAF,NUP188,NUP160,NUP155,NUP62,NUP133,NUP58,NUP43,NUP35,RAN,NUP37
Metabolism of RNA	tRNA processing	tRNA processing	0.0132	146	24	1.3e-08	1.82e-07	NUP107,ALKBH8,NUP210,NUP93,NUP98,NUP205,SEH1L,NUP85,NUP88,NDC1,OSGEP,SEC13,RAE1,RTRAF,NUP188,NUP160,NUP155,NUP62,NUP133,NUP58,NUP43,NUP35,RAN,NUP37
Organelle biogenesis and maintenance	Mitochondrial biogenesis	Mitochondrial biogenesis	0.0086	95	19	2.19e-08	3.06e-07	ATF2,PRKAB1,PPARGC1A,CREBBP,GLUD1,SIRT4,SIRT3,PRKAA2,TFAM,GABPA,ATP5F1A,ATP5F1B,ATP5PO,TBL1XR1,HSPA9,CREB1,SOD2,MAPK14,SSBP1
Organelle biogenesis and maintenance	Mitochondrial biogenesis	Transcriptional activation of mitochondrial biogenesis	0.005	56	13	7.3e-07	7.3e-06	ATF2,PPARGC1A,CREBBP,GLUD1,SIRT4,SIRT3,TFAM,GABPA,ATP5F1B,TBL1XR1,CREB1,SOD2,SSBP1
Signal Transduction	Intracellular signaling by second messengers	Regulation of PTEN gene transcription	0.0055	61	14	3.14e-07	3.46e-06	ATF2,GATAD2B,HDAC2,HDAC1,RBBP4,RBBP7,MTOR,TP53,RCOR1,RPTOR,KDM1A,CHD4,MTA2,REST
Signal Transduction	Signaling by Nuclear Receptors	Signaling by Nuclear Receptors	0.0245	272	31	3.79e-07	4.17e-06	ATF2,SMC3,MYC,AKT1,RAD21,CREBBP,MIR33A,FASN,KAT2B,CBFB,SHC1,FOXO3,HSP90AB1,HSP90AA1,SMC1A,HDAC1,H2AZ2,H4C1,RUNX1,APOD,SREBF1,H2BC3,FOXA1,KDM1A,CCND1,TBL1XR1,ESR1,CREB1,ALDH1A1,KDM3A,KRAS
Signal Transduction	Signaling by Rho GTPases, Miro GTPases and RHOBTB3	RHOBTB2 GTPase cycle	0.0021	23	9	5.87e-07	5.87e-06	DDX39B,HSP90AB1,HSP90AA1,ACTN1,CCT6A,CCT2,ACTG1,TRA2B,RBMX
Signal Transduction	Signaling by Nuclear Receptors	Estrogen-dependent gene expression	0.011	122	19	9.42e-07	9.42e-06	ATF2,SMC3,MYC,RAD21,CREBBP,KAT2B,CBFB,HSP90AB1,HSP90AA1,SMC1A,HDAC1,H2AZ2,H4C1,RUNX1,H2BC3,FOXA1,KDM1A,CCND1,ESR1
Signal Transduction	Intracellular signaling by second messengers	PIP3 activates AKT signaling	0.0258	286	31	1.07e-06	1.07e-05	ATF2,AKT1,PSME1,RICTOR,GATAD2B,PSMC6,PSMC3,USP7,FOXO4,FOXO3,FOXO1,KL,MDM2,HDAC2,HDAC1,RBBP4,RBBP7,MTOR,STUB1,TP53,RCOR1,RPTOR,KDM1A,PSMD11,ESR1,NR4A1,CHD4,CREB1,INS,MTA2,REST
Signal Transduction	Signaling by NOTCH	Signaling by NOTCH	0.0196	217	26	1.37e-06	1.37e-05	MYC,AKT1,PSME1,HIF1A,CREBBP,SIRT6,KAT2B,PSMC6,PSMC3,RAB6A,HDAC4,HDAC2,HDAC1,HDAC6,H2AZ2,IKZF1,H4C1,RUNX1,TP53,SNW1,H2BC3,CCND1,TBL1XR1,PSMD11,PSEN1,CREB1
Signal Transduction	Signaling by Nuclear Receptors	ESR-mediated signaling	0.0173	192	24	1.71e-06	1.54e-05	ATF2,SMC3,MYC,AKT1,RAD21,CREBBP,KAT2B,CBFB,SHC1,FOXO3,HSP90AB1,HSP90AA1,SMC1A,HDAC1,H2AZ2,H4C1,RUNX1,H2BC3,FOXA1,KDM1A,CCND1,ESR1,CREB1,KRAS
Signal Transduction	Intracellular signaling by second messengers	Intracellular signaling by second messengers	0.0294	326	33	2.07e-06	1.86e-05	ATF2,AKT1,PRKCA,PSME1,RICTOR,GATAD2B,PSMC6,PSMC3,USP7,FOXO4,FOXO3,FOXO1,KL,MDM2,HDAC2,HDAC1,RBBP4,RBBP7,MTOR,STUB1,TP53,RCOR1,RPTOR,KDM1A,PSMD11,ESR1,NR4A1,CHD4,CREB1,CAMK2D,INS,MTA2,REST
Signal Transduction	Signaling by Rho GTPases, Miro GTPases and RHOBTB3	RHOBTB GTPase Cycle	0.0032	35	10	2.31e-06	2.08e-05	DDX39B,HSP90AB1,HSP90AA1,RNF20,ACTN1,CCT6A,CCT2,ACTG1,TRA2B,RBMX
Signal Transduction	Intracellular signaling by second messengers	PTEN Regulation	0.0142	158	21	3.02e-06	2.72e-05	ATF2,AKT1,PSME1,GATAD2B,PSMC6,PSMC3,USP7,HDAC2,HDAC1,RBBP4,RBBP7,MTOR,STUB1,TP53,RCOR1,RPTOR,KDM1A,PSMD11,CHD4,MTA2,REST
Signal Transduction	Intracellular signaling by second messengers	AKT phosphorylates targets in the nucleus	0.0009	10	6	4.19e-06	3.77e-05	AKT1,FOXO4,FOXO3,FOXO1,NR4A1,CREB1
Signal Transduction	Signaling by Rho GTPases, Miro GTPases and RHOBTB3	RHO GTPase Effectors	0.0247	274	27	2.8e-05	0.000196	NUP107,PRKCA,AR,MYL6,NUP98,SEH1L,NUP85,PLK1,FLNA,S100A9,S100A8,RANGAP1,H2AZ2,H4C1,SEC13,H2BC3,CTNNB1,KDM1A,ACTG1,NUP160,MYH10,NUP133,MYH9,NUP43,BUB3,MAPK14,NUP37
Signal Transduction	Signaling by NOTCH	NOTCH1 Intracellular Domain Regulates Transcription	0.0043	48	10	3.42e-05	0.000239	MYC,HIF1A,CREBBP,KAT2B,HDAC4,HDAC2,HDAC1,HDAC6,SNW1,TBL1XR1
Signal Transduction	Signaling by WNT	Formation of the beta-catenin:TCF transactivating complex	0.0055	61	11	5.11e-05	0.000329	TRRAP,MYC,TERT,CREBBP,RUVBL1,HDAC1,H2AZ2,H4C1,H2BC3,CTNNB1,TCF7L2

## Sheet: Table S2
Table S2 Longevity pathways. Highlights are for visualization purposes only.
General Pathway	Specific Pathway	Reactome Pathway (Original output)	RatioOfProteinInPathway	NumberOfProteinInPathway	ProteinFromGeneSet	P-value	FDR	HitGenes
Autophagy	Macroautophagy	Macroautophagy	0.0105	117	18	7.404e-11	7.108e-09	ATG13,RRAGA,RRAGC,RRAGB,RRAGD,ULK1,ATM,RPTOR,TOMM40,LAMTOR2,LAMTOR3,TSC2,TSC1,ATG101,RHEB,RB1CC1,MLST8,MTOR
Cellular responses to stimuli	Cellular responses to stress	Cellular responses to stress	0.0661	734	41	6.149e-09	4.55e-07	RRAGA,RRAGC,RRAGB,RRAGD,TP53,HIF1A,HMOX1,APOB,PPARGC1A,ATM,CDKN1A,RPTOR,SIRT1,POT1,TLR4,HSPA14,LMNA,CDKN2B,CDKN2C,HSPA1L,GSR,VEGFA,LAMTOR2,LAMTOR3,HSPA1B,HSPA1A,NR3C1,RPS6,TBL1XR1,NFKB1,IL6,CDK6,RHEB,MLST8,GPX1,H2AFX,APOA1,AKT1S1,TXNRD1,SOD2,MTOR
Cellular responses to stimuli	Cellular responses to stress	Amino acids regulate mTORC1	0.005	55	10	2.992e-07	1.346e-05	RRAGA,RRAGC,RRAGB,RRAGD,RPTOR,LAMTOR2,LAMTOR3,RHEB,MLST8,MTOR
Cellular responses to stimuli	Cellular responses to stress	HSF1-dependent transactivation	0.0033	37	7	1.435e-05	0.0003445	RPTOR,HSPA1L,HSPA1B,HSPA1A,MLST8,AKT1S1,MTOR
Cellular responses to stimuli	Cellular responses to stress	Cellular response to heat stress	0.0091	101	10	5.748e-05	0.001207	ATM,RPTOR,SIRT1,HSPA14,HSPA1L,HSPA1B,HSPA1A,MLST8,AKT1S1,MTOR
Cellular responses to stimuli	Cellular responses to stress	Heme signaling	0.0042	47	7	6.441e-05	0.001224	HMOX1,APOB,PPARGC1A,SIRT1,TLR4,TBL1XR1,APOA1
Gene expression (Transcription)	RNA Polymerase II Transcription	Generic Transcription Pathway	0.1113	1235	66	2.294e-13	4.404e-11	SERPINE1,AKT1,RUNX3,RRAGA,RRAGC,RRAGB,RRAGD,TP53,MAPKAP1,TGFA,GATA4,APOE,ATRIP,PPARGC1A,ATM,CDKN1A,MSTN,RPTOR,SREBF1,SIRT1,SIRT3,RAD51D,RARB,PPARG,SGK1,EGFR,WRN,RICTOR,WWOX,CDKN2B,GSR,MLH1,VEGFA,CAMK4,FAS,LAMTOR2,LAMTOR3,NR3C1,YY1,KCTD1,TSC2,TSC1,TBL1XR1,CSF1R,FOXO4,FOXO3,FOXO1,PLXNA4,TGFB1,ESRRG,ESR1,NFKB1,IL6,CDK6,RHEB,PRR5,EXO1,MLST8,YWHAG,H2AFX,IFNG,INS,TXNRD1,SOD2,MTOR,ERCC2
Gene expression (Transcription)	RNA Polymerase II Transcription	RNA Polymerase II Transcription	0.1229	1364	67	6.715e-12	9.2e-10	SERPINE1,AKT1,RUNX3,RRAGA,RRAGC,RRAGB,RRAGD,TP53,MAPKAP1,TGFA,GATA4,APOE,ATRIP,PPARGC1A,ATM,CDKN1A,MSTN,RPTOR,SREBF1,SIRT1,SIRT3,RAD51D,RARB,PPARG,SGK1,EGFR,WRN,RICTOR,WWOX,CDKN2B,GSR,MLH1,VEGFA,CAMK4,FAS,LAMTOR2,LAMTOR3,NR3C1,YY1,KCTD1,TSC2,TSC1,TBL1XR1,CSF1R,FOXO4,FOXO3,FOXO1,PLXNA4,TGFB1,ESRRG,ESR1,NFKB1,IL6,CDK6,RHEB,PRR5,EXO1,MLST8,YWHAG,H2AFX,IFNG,POLDIP3,INS,TXNRD1,SOD2,MTOR,ERCC2
Gene expression (Transcription)	RNA Polymerase II Transcription	TP53 Regulates Metabolic Genes	0.008	89	17	9.434e-12	1.132e-09	AKT1,RRAGA,RRAGC,RRAGB,RRAGD,TP53,RPTOR,GSR,LAMTOR2,LAMTOR3,TSC2,TSC1,RHEB,MLST8,YWHAG,TXNRD1,MTOR
Gene expression (Transcription)	RNA Polymerase II Transcription	FOXO-mediated transcription	0.006	67	15	1.838e-11	1.948e-09	AKT1,PPARGC1A,CDKN1A,MSTN,SREBF1,SIRT1,SIRT3,NR3C1,FOXO4,FOXO3,FOXO1,PLXNA4,YWHAG,INS,SOD2
Gene expression (Transcription)	RNA Polymerase II Transcription	Transcriptional Regulation by TP53	0.0332	368	30	2.089e-10	1.818e-08	AKT1,RRAGA,RRAGC,RRAGB,RRAGD,TP53,MAPKAP1,ATRIP,ATM,CDKN1A,RPTOR,RAD51D,SGK1,WRN,RICTOR,GSR,MLH1,FAS,LAMTOR2,LAMTOR3,TSC2,TSC1,RHEB,PRR5,EXO1,MLST8,YWHAG,TXNRD1,MTOR,ERCC2
Gene expression (Transcription)	RNA Polymerase II Transcription	FOXO-mediated transcription of oxidative stress, metabolic and neuronal genes	0.0028	31	10	1.487e-09	1.19e-07	PPARGC1A,SREBF1,SIRT3,NR3C1,FOXO4,FOXO3,FOXO1,PLXNA4,INS,SOD2
Gene expression (Transcription)	RNA Polymerase II Transcription	Transcriptional regulation by the AP-2 (TFAP2) family of transcription factors	0.0032	36	9	8.532e-08	4.778e-06	TGFA,APOE,CDKN1A,EGFR,WWOX,VEGFA,YY1,KCTD1,ESR1
Gene expression (Transcription)	RNA Polymerase II Transcription	Regulation of TP53 Degradation	0.0032	36	9	8.532e-08	4.778e-06	AKT1,TP53,MAPKAP1,ATM,SGK1,RICTOR,PRR5,MLST8,MTOR
Gene expression (Transcription)	RNA Polymerase II Transcription	Regulation of TP53 Expression and Degradation	0.0033	37	9	1.073e-07	5.685e-06	AKT1,TP53,MAPKAP1,ATM,SGK1,RICTOR,PRR5,MLST8,MTOR
Gene expression (Transcription)	RNA Polymerase II Transcription	Regulation of FOXO transcriptional activity by acetylation	0.0009	10	5	2.523e-06	8.327e-05	SIRT1,SIRT3,FOXO4,FOXO3,FOXO1
Gene expression (Transcription)	RNA Polymerase II Transcription	Regulation of localization of FOXO transcription factors	0.0011	12	5	6.072e-06	0.0001761	AKT1,FOXO4,FOXO3,FOXO1,YWHAG
Gene expression (Transcription)	RNA Polymerase II Transcription	TFAP2 (AP-2) family regulates transcription of growth factors and their receptors	0.0012	13	5	8.91e-06	0.0002224	TGFA,EGFR,VEGFA,YY1,ESR1
Gene expression (Transcription)	RNA Polymerase II Transcription	RUNX3 regulates CDKN1A transcription	0.0006	7	4	1.578e-05	0.0003629	RUNX3,TP53,CDKN1A,TGFB1
Gene expression (Transcription)	RNA Polymerase II Transcription	FOXO-mediated transcription of cell cycle genes	0.0015	17	5	3.187e-05	0.0006692	CDKN1A,MSTN,FOXO4,FOXO3,FOXO1
Immune System	Adaptive Immune System	CD28 dependent PI3K/Akt signaling	0.002	22	7	4.896e-07	2.105e-05	AKT1,MAPKAP1,RICTOR,PRR5,MLST8,PIK3CA,MTOR
Immune System	Adaptive Immune System	CD28 co-stimulation	0.003	33	8	5.66e-07	2.321e-05	AKT1,MAPKAP1,LYN,RICTOR,PRR5,MLST8,PIK3CA,MTOR
Immune System	Adaptive Immune System	Costimulation by the CD28 family	0.0068	76	11	7.073e-07	2.688e-05	AKT1,MAPKAP1,HLA-DQA1,LYN,HLA-DRB1,HLA-DQB1,RICTOR,PRR5,MLST8,PIK3CA,MTOR
Immune System	Cytokine Signaling in Immune system	Interleukin-4 and Interleukin-13 signaling	0.0101	112	14	1.253e-07	6.266e-06	AKT1,IL12A,TP53,HIF1A,HMOX1,CDKN1A,IL10,IL18,VEGFA,TNF,FOXO3,FOXO1,TGFB1,IL6
Immune System	Cytokine Signaling in Immune system	Cytokine Signaling in Immune system	0.0642	712	36	6.512e-07	2.605e-05	MT2A,AKT1,TRIM25,IL12A,TP53,HIF1A,HMOX1,HLA-DQA1,LYN,TNFSF8,HLA-DRB1,CDKN1A,HRAS,IL10,IL18,HLA-DQB1,VEGFA,IRS2,TNF,MAP3K7,CSF1R,TNFRSF11A,FOXO3,AGER,FOXO1,SOCS2,TGFB1,NFKB1,GH1,IL6,EIF4E3,IFNG,PIK3CA,CCL5,EIF4E,SOD2
Immune System	Cytokine Signaling in Immune system	Signaling by Interleukins	0.0408	453	25	9.267e-06	0.0002224	AKT1,IL12A,TP53,HIF1A,HMOX1,LYN,CDKN1A,IL10,IL18,VEGFA,IRS2,TNF,MAP3K7,CSF1R,FOXO3,AGER,FOXO1,SOCS2,TGFB1,NFKB1,IL6,IFNG,PIK3CA,CCL5,SOD2
Metabolism	Metabolism of vitamins and cofactors	Retinoid metabolism and transport	0.004	44	8	4.659e-06	0.0001398	SDC4,APOE,APOB,GPC6,APOA1,APOA4,TTR,APOC3
Metabolism	Metabolism of vitamins and cofactors	Metabolism of fat-soluble vitamins	0.0043	48	8	8.711e-06	0.0002224	SDC4,APOE,APOB,GPC6,APOA1,APOA4,TTR,APOC3
Signal Transduction	MTOR signalling	MTOR signalling	0.0037	41	19	1.11e-16	5.34e-14	AKT1,RRAGA,RRAGC,RRAGB,RRAGD,RPTOR,LAMTOR2,LAMTOR3,RPS6,TSC2,TSC1,EIF4EBP1,RHEB,MLST8,AKT1S1,EIF4E,EIF4B,MTOR,RPS6KB1
Metabolism	The citric acid (TCA) cycle and respiratory electron transport	The proton buffering model	0.0005	5	4	4.242e-06	0.0001315	UCP1,UCP3,UCP2,SLC25A27
Metabolism	The citric acid (TCA) cycle and respiratory electron transport	The fatty acid cycling model	0.0005	5	4	4.242e-06	0.0001315	UCP1,UCP3,UCP2,SLC25A27
Metabolism	The citric acid (TCA) cycle and respiratory electron transport	Mitochondrial Uncoupling	0.0005	6	4	8.655e-06	0.0002224	UCP1,UCP3,UCP2,SLC25A27
Signal Transduction	Intracellular signaling by second messengers	Intracellular signaling by second messengers	0.0294	326	34	1.288e-14	4.121e-12	AKT1,PRKCA,RRAGA,RRAGC,RRAGB,RRAGD,TP53,MAPKAP1,TGFA,INSR,CDKN1A,RPTOR,PPARG,EGFR,RICTOR,CAMK4,LAMTOR2,LAMTOR3,IRS2,TSC2,FOXO4,FOXO3,FOXO1,KL,ESR1,NBEA,RHEB,FGFR1,PRR5,MLST8,PIK3CA,AKT1S1,INS,MTOR
Signal Transduction	Intracellular signaling by second messengers	PIP3 activates AKT signaling	0.0258	286	31	7.827e-14	1.878e-11	AKT1,RRAGA,RRAGC,RRAGB,RRAGD,TP53,MAPKAP1,TGFA,INSR,CDKN1A,RPTOR,PPARG,EGFR,RICTOR,LAMTOR2,LAMTOR3,IRS2,TSC2,FOXO4,FOXO3,FOXO1,KL,ESR1,RHEB,FGFR1,PRR5,MLST8,PIK3CA,AKT1S1,INS,MTOR
Signal Transduction	Intracellular signaling by second messengers	Regulation of PTEN gene transcription	0.0055	61	12	8.205e-09	5.58e-07	RRAGA,RRAGC,RRAGB,RRAGD,TP53,RPTOR,PPARG,LAMTOR2,LAMTOR3,RHEB,MLST8,MTOR
Signal Transduction	Intracellular signaling by second messengers	PTEN Regulation	0.0142	158	13	3.088e-05	0.0006692	AKT1,RRAGA,RRAGC,RRAGB,RRAGD,TP53,RPTOR,PPARG,LAMTOR2,LAMTOR3,RHEB,MLST8,MTOR
Signal Transduction	Intracellular signaling by second messengers	AKT phosphorylates targets in the nucleus	0.0009	10	4	6.261e-05	0.001224	AKT1,FOXO4,FOXO3,FOXO1
Signal Transduction	Intracellular signaling by second messengers	PI5P, PP2A and IER3 Regulate PI3K/AKT Signaling	0.0096	106	10	8.527e-05	0.00162	AKT1,TGFA,INSR,EGFR,IRS2,KL,ESR1,FGFR1,PIK3CA,INS
Signal Transduction	MTOR signalling	mTORC1-mediated signalling	0.0022	24	16	1.11e-16	5.34e-14	RRAGA,RRAGC,RRAGB,RRAGD,RPTOR,LAMTOR2,LAMTOR3,RPS6,EIF4EBP1,RHEB,MLST8,AKT1S1,EIF4E,EIF4B,MTOR,RPS6KB1
Signal Transduction	MTOR signalling	Energy dependent regulation of mTOR by LKB1-AMPK	0.0026	29	12	1.947e-12	3.116e-10	RRAGA,RRAGC,RRAGB,RRAGD,RPTOR,LAMTOR2,LAMTOR3,TSC2,TSC1,RHEB,MLST8,MTOR
Signal Transduction	Signaling by Nuclear Receptors	Signaling by Nuclear Receptors	0.0245	272	17	6.089e-05	0.001218	AKT1,CETP,TGFA,APOE,HRAS,SREBF1,RARB,DLD,EGFR,IGF1R,YY1,TBL1XR1,FOXO3,ESR1,H2AFX,PIK3CA,APOC1
Signal Transduction	Signaling by Receptor Tyrosine Kinases	VEGFA-VEGFR2 Pathway	0.0086	95	12	9.058e-07	3.351e-05	AKT1,PRKCA,MAPKAP1,HRAS,RHOA,RICTOR,VEGFA,PRR5,ITGB3,MLST8,PIK3CA,MTOR
Signal Transduction	Signaling by Receptor Tyrosine Kinases	Signaling by VEGF	0.0094	104	12	2.283e-06	7.99e-05	AKT1,PRKCA,MAPKAP1,HRAS,RHOA,RICTOR,VEGFA,PRR5,ITGB3,MLST8,PIK3CA,MTOR
Signal Transduction	Signaling by Receptor Tyrosine Kinases	Signaling by Receptor Tyrosine Kinases	0.0458	508	27	7.811e-06	0.0002187	AKT1,PRKCA,MAPKAP1,TGFA,HIF1A,APOE,LYN,INSR,IGF2,HRAS,RHOA,SGK1,EGFR,RICTOR,WWOX,VEGFA,IRS2,IGF1R,KL,ESR1,FGFR1,PRR5,ITGB3,MLST8,PIK3CA,INS,MTOR
Signal Transduction	Signaling by Receptor Tyrosine Kinases	VEGFR2 mediated vascular permeability	0.0024	27	6	2.448e-05	0.0005385	AKT1,MAPKAP1,RICTOR,PRR5,MLST8,MTOR
Transport of small molecules	Plasma lipoprotein assembly, remodeling, and clearance	Chylomicron assembly	0.0009	10	6	8.454e-08	4.778e-06	MTTP,APOE,APOB,APOA1,APOA4,APOC3
Transport of small molecules	Plasma lipoprotein assembly, remodeling, and clearance	Plasma lipoprotein assembly	0.0017	19	7	1.849e-07	8.874e-06	MTTP,APOE,APOB,APOA1,APOA4,APOC3,APOC1
Transport of small molecules	Plasma lipoprotein assembly, remodeling, and clearance	Chylomicron remodeling	0.0009	10	5	2.523e-06	8.327e-05	APOE,APOB,APOA1,APOA4,APOC3
Transport of small molecules	Plasma lipoprotein assembly, remodeling, and clearance	Plasma lipoprotein remodeling	0.0031	34	7	8.367e-06	0.0002224	CETP,MTTP,APOE,APOB,APOA1,APOA4,APOC3
Transport of small molecules	Plasma lipoprotein assembly, remodeling, and clearance	HDL remodeling	0.0009	10	4	6.261e-05	0.001224	CETP,APOE,APOA1,APOC3

## Sheet: Table S3
Table S3. Databases used in GeneAnalytics analysis.
Databases Available From Genecards
Specific links are available at: https://www.genecards.org/Guide/Sources
Accesssed on September 6, 2024
5SRRNADB: A database dedicated to nucleotide sequences of bacterial, archaeal and eukaryotic (cytoplasmic and organellar) 5S ribosomal RNAs and their genes.
Abcam: a maker and commercial supplier of primary and secondary antibodies, biochemicals, proteins, peptides, lysates, immunoassays and other kits
Alliance of Genome Resources: A consortium of 6 model organism databases and the Gene Ontology Consortium whose goal is to provide an integrated view of their data to all biologists, clinicians and other interested parties.
Alomone Labs: A leading developer, producer and supplier of reliable research tools for membrane proteins.
AlphaFold Protein Structure Database: AlphaFold DB provides open access to protein structure predictions for the human proteome and 20 other key organisms
Aminode: Aminode performs evolutionary profiling of proteins of interest and provides a user-friendly webtool for the routine and rapid inference of evolutionarily constrained regions(ECRs).
antibodies-online: antibodies-online, a marketplace for research reagents, offers >1 million research antibodies, ELISA kits, proteins and related products from over 150 suppliers
ApexBio - An Apoptosis and Epigenetics Company: ApexBio provides peptides and lab reagents for biological research
Applied Biological Materials Inc.: Applied Biological Materials (abm), Inc. provides CRISPR gene editing tools, viral vectors/viruses, the world's largest collection of unique cell lines, and the most advanced PCR and Next Generation Sequencing technologies and services.
Atlas: ATLAS of Genetics and Cytogenetics in Oncology and Haematology
Bgee: Bgee is a database for retrieval and comparison of gene expression patterns across multiple animal species
Biocompare: Biocompare (www.biocompare.com) is the leading resource for up-to-date product information, product reviews, and new technologies for life scientists.
BioGPS: BioGPS is a service from the Genomics Institute of Novartis Research Foundation which provides an integrated portal which displays gene-centric annotation, including "annotation" based on reference gene expression data sets
Biomatik: From commonly used bioreagents (biochemicals, enzymes, proteins and antibodies), ELISA kits to custom production services, including gene synthesis, peptide synthesis, protein expression, antibody production, and antibody sequencing services. To date, Biomatik has delivered 72,000+ custom made products to our researchers worldwide, in addition to our catalog products. You can count on t…
Biorbyt: Biorbyt carefully manufactures and meticulously tests a wide range of reagents including antibodies, Elisa kits, biochemicals, and custom requests.
BitterDB: BitterDB currently holds over 570 bitter compounds obtained from the literature and from Merck index and their associated 25 human bitter taste receptors (hT2Rs).
Blocks: BLOCKS is a database of Blocks multiply aligned ungapped segments corresponding to the most highly conserved regions of proteins
Boster Bio: Boster Bio is an antibody manufacturer specializing in high-sensitivity, high-specificity, ELISA kits and WB/IHC compatible antibodies.
BPS Bioscience: BPS Bioscience are experts in the design, expression, purification, and characterization of active recombinant enzymes and enzyme complexes. Also highly skilled in developing recombinant cell lines and all aspects of biochemical and cell-based assay development.
BRCA Exchange: The BRCA Exchange aims to advance our understanding of the genetic basis of breast cancer, ovarian cancer and other diseases by pooling data on BRCA1/2 genetic variants and corresponding clinical data from around the world.
Cancer Target Discovery and Development: The CTD^2 Dashboard integrates experimental and computational biomedical data from multiple centers, and provides validation strength in terms of evidence tiers.
Cell Signaling Technology: CST (Cell Signaling Technology) provides discovery tools for cell signaling research, including information about pathways and phosphorylation sites.
Centers for Disease Control and Prevention: The Centers for Disease Control and Prevention contains information about various diseases and health conditions.
CladeOScope: CladeOScope is a tool for elucidating functional interactions via a clade co-evolution prism. CladeOScope is a bioinformatic method for the prediction of functional interactions between human genes based on their phylogenetic profile.
Clinical Interpretation of Variants in Cancer: CIViC is an open access, open source, community-driven web resource for Clinical Interpretation of Variants in Cancer. Their goal is to enable precision medicine by providing an educational forum for dissemination of knowledge and active discussion of the clinical significance of cancer genome alterations.
ClinicalTrials.gov: ClinicalTrials.gov is a registry and results database of federally and privately supported clinical trials conducted in the United States and around the world.
ClinVar: ClinVar archives and aggregates information about relationships among variation and human health
COMPARTMENTS Subcellular localization database: COMPARTMENTS Subcellular localization database integrates evidence on protein subcellular localization from manually curated literature, high-throughput screens, automatic text mining, and sequence-based prediction methods
CUSABIO: As a manufacturer of ELISA kits, Exosome isolation kits, antibodies, proteins and related reagents, CUSABIO's mission is to provide the best products and related custom service to researchers so that they can have a good starting for the next breakthrough.
Cyagen: Cyagen is a leading provider of complete research model solutions. They offer a one-stop shop tailored to biomedical scientists' gene research needs.
Data Mining of Enzymes: Data Mining of Enzymes (DME): a Web service that provides Specific Peptides for arbitrary proteins, determining from its sequence whether a protein is an enzyme and what the enzyme's EC classification is
Database of Genetic Variants: The Database of Genomic Variants (DGV) provides a comprehensive summary of structural variation in the human genome
DataMed: DataMed is a prototype biomedical data search engine whose goal is to discover data sets across data repositories or data aggregators.
dbSUPER: dbSUPER is the first integrated and interactive database of super-enhancers in human and mouse, with the primary goal of providing a resource for assistance in further studies related to transcriptional control of cell identity and disease.
Disease Ontology: Disease Ontology provides a hierarchical open source ontology for the integration of biomedical data that is associated with human disease.
diseasecard: Diseasecard is an information retrieval tool for accessing and integrating genetic and medical information for health applications.
DiseaseEnhancer: DiseaseEnhancer is a database of manually curated disease-associated enhancers.
DrugBank: The DrugBank database is a unique bioinformatics and cheminformatics resource that combines detailed drug (i.e. chemical, pharmacological and pharmaceutical) data with comprehensive drug target (i.e. sequence, structure, and pathway) information.
ENCODE: The ENCODE (Encyclopedia of DNA Elements) Consortium is an international collaboration of research groups with the goal to build a comprehensive list of functional elements in the human genome, including elements that act at the protein and RNA levels, and regulatory elements that control cells and circumstances in which a gene is active.
Ensembl: A software system producing and maintaining automatic annotation on eukaryotic genomes, which provides identification of known human genes in the genome sequence, prediction of additional genes with supporting evidence, and ortholog predictions based on duplication aware phylogenetic trees (Updated: 04-Jun-2024)
Ensembl Pan Taxonomic Compara: Ensembl pan taxonomic compara: A broad view of homologous relationships across representative genomes from all significant clades represented in Ensembl and EnsemblGenomes
EPDnew: EPDnew (the Eukaryotic Promoter Database) is a database of experimentally validated promoters.
Epigenomic Atlas of Human Embryonic Craniofacial Development: CraniofacialAtlas provides comprehensive epigenomic annotations from human embryonic craniofacial tissues, and systematic comparisons with multiple tissues and cell types.
euGenes: euGenes: Genomic Information for Eukaryotic Organisms Database for more details on similar genes in other organisms
European Nucleotide Archive: The European Nucleotide Archive (ENA) captures and presents information relating to experimental workflows that are based around nucleotide sequencing.
Experimental Factor Ontology: The Experimental Factor Ontology (EFO) provides a systematic description of many experimental variables available in EBI databases, and for external projects such as the NHGRI GWAS catalog. It combines parts of several biological ontologies, such as UBERON anatomy, ChEBI chemical compounds, and Cell Ontology.
FANTOM5 Human Transcribed Enhancer Atlas: A database describing enhancer regions defined by CAGE tags in the FANTOM5 project.
FineTest: FineTest is a professional biotech research laboratory reagent manufacturer equipped with advanced Elisa test research lab, offering about 7,000 types Elisa kits and 10,000 types Antibodies with stable product quality as well available PubMed publications.
GENATLAS: GENATLAS: a catalog of genes, markers and phenotypes with many links to major data sources. GeneCards offers the short description of the gene that often contains interesting, concise information about its cellular functions and/or role in diseases
GenBank: the NIH genetic sequence database, an annotated collection of all publicly available DNA sequences.
GENCODE: Encyclopedia of genes and gene variants.
Gene Ontology: GO, the Gene Ontology, is a dynamic controlled vocabulary that can be applied to all organisms even as knowledge of gene and protein roles in cells is accumulating and changing.
Gene ORGANizer: Gene ORGANizer is a tool designed to allow users to analyze the relationships between genes and organs. It contains annotations for over 7,000 genes, which are linked to ~150 body parts.
Gene Wiki: Gene Wiki is a project that facilitates transferring information on human genes to Wikipedia article stubs with the goal of promoting collaboration and expansion of the articles
GeneCards: GeneCards provides gene-centric information, automatically mined and integrated from a myriad of data sources, resulting in a web-based card for each of the tens of thousands of human gene entries.
GeneGo (Thomson Reuters Life Sciences Research): GeneGo (Thomson Reuters) Maps are interactive pathways with consensus knowledge on signaling and metabolism involved in human biology and diseases
GeneHancer via GeneCards: GeneHancer is a database of genome-wide enhancer-to-gene associations, embedded in GeneCards.
GeneLoc: GeneLoc (formerly The Unified DataBase (UDB)) integrates information on the human genome, with emphasis on mapping information. Mapped DNA segments, classified by categories (such as genes, EST clusters and STSs mapped by various methods) are presented on a Megabase-scale integrated map, with further links to relevant databases
GeneReviews: GeneReviews are expert-authored, peer-reviewed, current disease descriptions that apply genetic testing to the diagnosis, management, and genetic counseling of patients and families with specific inherited conditions.
GeneTex: GeneTex provides GeneCards with antibodies and recombinant proteins, and strives to serve and accelerate life science research by creating essential biomedical reagents where quality can be found in every vial
Genetic and Rare Diseases Information Center: The Genetic and Rare Diseases Information Center (GARD) is a program of the NIH National Center for Advancing Translational Sciences (NCATS). GARD provides the public with access to current, reliable, and easy-to-understand information about rare or genetic diseases.
Genetic Association Database: The Genetic Association Database (GAD) is an archive of human genetic association studies of complex diseases and disorders
Genetic Testing Registry: The Genetic Testing Registry (GTR) provides a central location for voluntary submission of genetic test information by providers. The scope includes the tests purpose, methodology, validity, evidence of the tests usefulness, and laboratory contacts and credentials.
GenomeRNAi: GenomeRNAi is a database containing phenotypes from RNA interference (RNAi) screens in Drosophila and Homo sapiens. In addition, the database provides an updated resource of RNAi reagents and their predicted quality.
Genomic Imprinting Website: Geneimprint is a curated epigenetics and genomic imprinting portal
GenScript: GenScript is a biology clinical research organization focusing exclusively on early drug discovery and development services
GlyConnect: GlyConnect is a resource for the study of the relationships between glycans, the proteins that carry them, the enzymes that synthesise or degrade them and the proteins that bind them.
GlyGen: GlyGen is a data integration and dissemination project for carbohydrate and glycoconjugate related data. GlyGen retrieves information from multiple international data sources and integrates and harmonizes this data.
GPS-Prot: GPS-Prot is a web-based visualization platform for protein-protein interactions.
GtRNAdb: The genomic tRNA database contains tRNA gene predictions made by tRNAscan-SE on complete or nearly complete genomes.
HomoloGene: HomoloGene: a resource of curated and calculated orthologs for genes as represented by UniGene or by annotation of genomic sequences
HORDE: HORDE is the Human Olfactory Receptor Data Explorer at the Weizmann Institute of Science
HUGE: HUGE: the Database of Human Unidentified Gene-Encoded Large Proteins
Hugo Gene Nomenclature Committee: HUGO Gene Nomenclature Committee (HGNC) is the central clearinghouse for assigning gene names (Updated: 04-Jun-2024)
Human Gene Damage Index (GDI): The gene damage index (GDI) is the accumulated mutational damage of each human gene in healthy human population, based on the 1000 Genomes Project database (Phase 3) gene variations of healthy individuals and of the CADD score for calculating impact.
Human Gene Mutation Database: HGMD (Human Gene Mutation Database): information about disease-causing mutations in genes. GeneCards presents a link to specific entries in this database whenever they can be found
Human Genome Epidemiology Literature Finder: Human Genome Epidemiology Literature Finder is a search engine for finding published literature on genetic associations and other human genome epidemiology
Human Metabolome Database: HMDB is an electronic database containing detailed information about small molecule metabolites found in the human body.
HumanCyc: Encyclopedia of Human Genes and Metabolism: HumanCyc provides tools for querying, visualizing, and analyzing the underlying partially curated database, and for analyzing omics data.
Hypergeometric Optimization of Motif Enrichment: Hypergeometric Optimization of Motif EnRichment is a suite of tools for Motif Discovery and next-gen sequencing analysis
ichorbio: Our aim at ichorbio is to become the largest supplier of research grade biosimilars and in vivo antibodies.
Illumina Human BodyMap: Illumina Human BodyMap: RNA obtained from 16 normal human tissues was sequenced and mapped to genes via their transcripts
ImMunoGeneTics Information System: ImMunoGeneTics Information System (IMGT): a high-quality integrated information system specialising in Immunoglobulins (IG), T cell receptors (TR) and Major Histocompatibility Complex (MHC) molecules of all vertebrate species
IntAct: IntAct: IntAct provides a freely available, open source database system and analysis tools for protein interaction data. All interactions are derived from literature curation or direct user submissions and are freely available
Integrated Interactions Database: IID (Integrated Interaction Database) is an on-line database of known and predicted eukaryotic protein-protein interactions, in 30 tissues of model organisms and humans.
International Classification of Diseases, 10th Revision: A system of categories to which morbid entities are assigned according to established criteria. The purpose of the ICD is to permit the systematic recording analysis, interpretation and comparison of mortality and morbidity data collected in different countries or areas and at different times.
International Classification of Diseases, 11th Revision: The International Classification of Diseases and Related Health Problems (ICD) is a tool for recording, reporting and grouping conditions and factors that influence health.
International Classification of Diseases, 9th Revision, Clinical Modification: The International Classification of Diseases, 9th Revision, Clinical Modification. ICD-9-CM is the official system of assigning codes to diagnoses and procedures associated with hospital utilization in the United States.
International Union of Basic and Clinical Pharmacology: The international Union of Basic and Clinical Pharmacology is a detailed, peer-reviewed pharmacological, functional and pathophysiological information on human, mouse and rat G Protein-Coupled Receptors, Voltage- and Ligand-Gated Ion Channels, Nuclear Hormone Receptors and selected Enzymes, including all Protein Kinases.
International Union of Biochemistry and Molecular Biology: IUBMB: The International Union of Biochemistry and Molecular Biology - the Nomenclature Committee
InterPro: InterPro: a database of protein families, domains and functional sites in which identifiable features found in known proteins can be applied to unknown protein sequences
Leiden Muscular Dystrophy: Leiden Muscular Dystrophy pages are specifically designed for scientists performing research and/or diagnosis in Duchenne and Duchenne-like muscular dystrophies
Leiden Open Variation Database: LOVD stands for Leiden Open (source) Variation Database. LOVDs purpose : To provide a flexible, freely available tool for Gene-centered collection and display of DNA variations.
LifeMap Discovery®: LifeMap Discovery® is a state-of-the-art platform for embryonic development and stem cell biology research.
LipExoGen Biotech: LipExoGen is a premier supplier of liposome, exosome, and gene products and services for all preclinical applications.
LncBase Experimental : DIANA-LncBase v2: indexing microRNA targets on non-coding transcripts.
LncBook: A curated knowledgebase of human long non-coding RNAs.
LNCipedia: A comprehensive compendium of human long non-coding RNAs.
MalaCards: MalaCards is an integrated database of human maladies and their annotations, modeled on the architecture and richness of the popular GeneCards database of human genes. MalaCards is searched for annotations to find for example related diseases (that mention each other in their cards), and related organs.
Mastermind by Genomenon: Mastermind is a comprehensive genomic literature search tool.
MedChemExpress: MedChemExpress offers a wide range of high-quality research chemicals and biochemicals (novel life-science reagents, reference compounds and natural compounds) for scientific use.
MedGen: Organizes information related to human medical genetics, such as attributes of conditions with a genetic contribution.
Medical Subject Headings: MeSH is the National Library of Medicines controlled vocabulary thesaurus. It consists of sets of terms naming descriptors in a hierarchical structure that permits searching at various levels of specificity.
MedlinePlus: MedlinePlus contains health information from the National Library of Medicine.
MedlinePlus Genetics: MedlinePlus Genetics provides consumer-friendly information about the effects of genetic variations on human health.
miR2Disease: miR2Disease, a manually curated database, aims at providing a comprehensive resource of miRNA deregulation in various human diseases.
miRBase: miRBase is the new home for microRNA data, incorporating the database and gene naming roles previously provided by the miRNA Registry, and including the new miRBase Target database
MirGeneDB: MirGeneDB is a database of microRNA genes that have been validated and annotated.
miRTarBase: miRTarBase is a database that curates experimentally validated microRNA-target interactions
Modomics: A database of RNA modification pathways.
Molecular INTeraction database: MINT (Molecular Interactions Database) focuses on experimentally verified protein interactions with special emphasis on proteomes from mammalian organisms, consists of entries mined in the scientific literature by curators
MOPED: Model Organism Protein Expression Database (frozen)
Mouse Genome Informatics: MGI (Mouse Genome Informatics, formerly MGD) provides a comprehensive source of information on the experimental genetics of the laboratory mouse; it includes information on mouse markers, mammalian homologies, probes and clones. GeneCards presents links to mammalian homology pages, the name of the mouse gene, its location (in centiMorgan), phenotypic alleles, and links t…
National Cancer Institute Thesaurus: NCI Thesaurus (NCIt) provides reference terminology for many NCI and other systems. It covers vocabulary for clinical care, translational and basic research, and public information and administrative activities.
National Institute of Neurological Disorders and Stroke: The National Institute of Neurological Disorders and Stroke (NINDS) conducts and supports research on brain and nervous system disorders.
NCBI Bookshelf: The NCBI Bookshelf provides free online access to books and documents in life science and healthcare.
NCBI Gene: NCBI Gene provides a single query interface to curated sequence and descriptive information about genetic loci (Updated: 04-Jun-2024)
NCBI Reference Sequence Database: RefSeq: NCBI Reference Sequence Database A comprehensive, integrated, non-redundant, well-annotated set of reference sequences including genomic, transcript, and protein.
NCBI-PubMed: PubMed comprises more than 37 million citations for biomedical literature from MEDLINE, life science journals, and online books
NEXTPROT: neXtProt offers seamless integration of human protein data
NONCODE: NONCODE is a database of all kinds of noncoding RNAs (except tRNAs and rRNAs)
Novoseek: Novoseek extracted knowledge from biological databases and text repositories, enabling users to uncover the knowledge hidden within these data sources. The relevance scores of elements related to genes (chemical substances and diseases) are based on the analysis of co-occurrences of two elements in Medline documents. The observed number of documents where both elements appear together a…
Novus Biologicals: Global antibody supplier and research reagent supplier to the life science community.
OCA: OCA a browser-database for protein structure/function
Online Mendelian Inheritance in Man®: OMIM® (Online Mendelian Inheritance in Man®) is a catalog of human genes and genetic disorders with a lot of information about many different aspects (medical and genetic). GeneCards presents a list of diseases listed as allelic variants in the respective entry for the gene, synonyms for the gene, and a link to the OMIM database entry. (Updated: 04-Jun-2024)
Open Targets Platform: The Open Targets Platform is a comprehensive and robust data integration for access and visualisation of drug targets associated with diseases.
OriGene: OriGene offers full-length ORF cDNA clones, primary antibodies , human proteins and other research reagents such as RNAi, assays, tissues, transfection regents for gene based research.
Orphanet: Orphanet is the reference portal for information on rare diseases and orphan drugs, for all audiences. Orphanet’s aim is to help improve the diagnosis, care and treatment of patients with rare diseases.
PathCards: PathCards is an integrated database of human pathways and their annotations.
Pathway Commons: Pathway Commons is a resource for biological pathway analysis
PaxDb: Protein Abundance Across Organisms: PaxDb is a database of protein abundances across organisms
Pharmacogene Variation Consortium: The Pharmacogene Variation (PharmVar) Consortium is a central repository for pharmacogene (PGx) variation that focuses on haplotype structure and allelic variation.
Pharmacogenomics Knowledge Base: PharmGKB is an integrated resource about how variation in human genes leads to variation in our response to drugs
PhosphoSitePlus: PhosphoSitePlus from CST is a curated, sequence-oriented protein database dedicated to in vivo phosphorylation sites
ProSci Inc: With over 18,000 completed Custom Antibody projects and 18 years of experience, ProSci specializes in custom polyclonal, monoclonal, and single domain antibody development and production using its own USDA and NIH accredited animal facilities.
Protein Data Bank in Europe: The European resource for the collection, organisation and dissemination of data on biological macromolecular structures.
ProteomicsDB: ProteomicsDB is dedicated to expedite the identification of the human proteome and its use across the scientific community.
Proteopedia: Proteopedia is a project that provides structural and functional knowledge about protein, RNA, DNA, and other macromolecules, and their assemblies and interactions with small molecules, in a manner that is relevant and broadly accessible to students and scientists
Pseudogene.org: Pseudogene.org, a project of the Gerstein Lab at Yale University, provides information on pseudogenes and intergenic analyses
PubChem: PubChem is an open chemistry database at the National Institutes of Health (NIH).
PubMed HealthMedical encyclopedia: PubMed Health provides information for consumers and clinicians on prevention and treatment of diseases and conditions
QIAGEN: the leading provider of sample and assay technologies.
R&D Systems: R&D Systems develops and manufactures high-quality proteins and serves as a world leader in immunoassays. R&D Systems also produces quality antibodies, antibody arrays, stem cell and cell culture products, and cell selection and detection products, serving the life science and diagnostics industry
RCSB Protein Data Bank: RCSB PDB (Research Collaboratory for Structural Bioinformatics PDB) operates the US data center for the global PDB archive
Reactome: Reactome provides curated knowledgebase of biological pathways in humans.
Residual Variation Intolerance Score: RVIS (Residual Variation Intolerance Score) is a gene-based score intended to help in the interpretation of human sequence data. The intolerance score in its current form is based upon allele frequency data as represented in whole exome sequence data from the NHLBI-ESP6500 data set.
Rfam: Rfam is a database containing information about non-coding RNA (ncRNA) families and other structured RNA elements.
RNAcentral: RNAcentral is a public resource that offers integrated access to a comprehensive and up-to-date set of non-coding RNA sequences provided by a collaborating group of expert databases.
RNAcentral LitScan: RNAcentral LitScan is a new text mining pipeline that connects RNA sequences with the latest open access scientific literature.
Rockland Immunochemicals: Rockland is a global biotechnology company manufacturing leading-edge tools for basic, applied, and clinical research in functional genomics, gene therapy, and drug discovery markets.
Saccharomyces Genome Database: (Saccharomyces Genome Database) is a scientific database of the molecularbiology and genetics of the yeast Saccharomyces cerevisiae, which is commonly known as baker's or budding yeast
SAGE: The SAGE project, formerly hosted by NCI's retired CGAP site, determined the gene expression profiles of normal, precancer, and cancer cells
Santa Cruz Biotechnology (SCBT): Santa Cruz Biotechnology, SCBT, is a leading producer of antibodies, RNAi, CRISPR KO/Activation products, biochemicals and labware for research applications.
Signal Recognition Particle Database: SRPDB provides aligned, annotated and phylogenetically ordered sequences related to structure and function of SRP.
SIGnaling Network Open Resource: SIGNOR, the SIGnaling Network Open Resource, organizes and stores signaling information published in the scientific literature in a structured format.
SILVA: A comprehensive on-line resource for quality checked and aligned ribosomal RNA sequence data.
SIMAP: SIMAP is a database containing the similarity space formed by all amino-acid sequences from public databases and completely sequenced genomes
Sino Biological: Sino Biological is committed to providing high-quality recombinant protein, antibody, cDNA clone and ELISA Kit reagents and to being a one-stop technical services shop for life science researchers around the world.
snoDB: snoDB is a database of human snoRNA containing data from other established databases , results from the literature and experimental data.
snoRNA Orthological Gene Database: The snoRNA orthological gene database (snOPY) provides comprehensive information about snoRNAs, snoRNA gene loci and target RNAs.
SNPedia: SNPedia is a wiki investigating human genetics. It shares information about the effects of variations in DNA, citing peer-reviewed scientific publications.
SOURCE: SOURCE (The Stanford Online Universal Resource for Clones and ESTs) compiles information from several publicly accessible databases, including UniGene, dbEST, UniprotKB/Swiss-Prot, GeneMap99, GeneCards and NCBI Gene
STRING: STRING is a database of known and predicted protein-protein interactions
Systematized Nomenclature of Medicine Clinical Terms: SNOMED Clinical Terms (SNOMED CT) is the most comprehensive, multilingual clinical healthcare terminology in the world.
TarBase: A collection of experimentally supported miRNA–gene interactions.
The Alternative Splicing Database: The Alternative Splicing Database (ASD) maintains a database of alternative splice events and the resultant isoform splice patterns of genes from human, and other model species
The Drug-Gene Interaction database: The Drug-Gene Interaction database (DGIdb) mines existing resources that generate hypotheses about how mutated genes might be targeted therapeutically or prioritized for drug development.
The FABRIC Cancer Portal: The FABRIC Cancer Portal is a comprehensive catalogue of human coding genes in cancer.
The Genotype-Tissue Expression project: The Genotype-Tissue Expression project (GTEx) is providing a comprehensive atlas of gene expression and regulation across multiple human tissues.
The Human Phenotype Ontology: The Human Phenotype Ontology (HPO) aims to provide a standardized vocabulary of phenotypic abnormalities encountered in human disease.
The Human Protein Atlas (HPA): The Human Protein Atlas (HPA) is a Swedish-based program started in 2003 with the aim to map of all the human proteins in cells, tissues and organs using integration of various omics technologies, including antibody-based imaging, mass spectrometry-based proteomics, transcriptomics and systems biology.
The LncRNADisease database: The LncRNADisease database is not only a resource that curated the experimentally supported lncRNA-disease association data but also a platform that integrated tool(s) for predicting novel lncRNA-disease associatons. In addition, LncRNADisease also curated lncRNA interactions in various levels, including protein, RNA, miRNA, and DNA.
The MaxQuant DataBase: MaxQB is a database that stores and displays collections of large proteomics projects and allows joint analysis and comparison
The Monarch Initiative: Semantic data integration across species and sources for disease discovery: The Monarch Initiative integrates biological information using semantics, using computational reasoning to enable phenotype comparison both within and across species, with the ultimate goal of improving biomedical research.
The NHGRI-EBI Catalog of published Genome-Wide Association Studies: The NHGRI-EBI Catalog of published Genome-Wide Association Studies is a quality controlled, manually curated, literature-derived collection of all published genome-wide association studies assaying at least 100,000 SNPs and all SNP-trait associations with p-values < 1.0 x 10E-5.
The Organ-Disease Annotation database of tissue-selective hereditary diseases: Organ-Disease Annotations (ODiseA) is a database that provides throroughly-curated annotations for hereditary diseases to their inflicted tissues.
The Signaling Pathways Project (SPP) – A multi-omics knowledgebase for cellular signaling pathways: The Signaling Pathways Project is a multi-omics knowledgemine based upon public, manually curated transcriptomic and cistromic (ChIP-Seq) datasets involving genetic and small molecule manipulations of cellular receptors, enzymes and transcription factors.
The Single Nucleotide Polymorphism Database: The Single Nucleotide Polymorphism Database (dbSNP) is a free public archive for genetic variation within and across different species developed and hosted by the National Center for Biotechnology Information (NCBI) in collaboration with the National Human Genome Research Institute (NHGRI).
The University of Copenhagen DISEASES: The University of Copenhagen DISEASES database provides disease-gene associations mined from literature.
TISSUES: TISSUES is a frequently updated web resource that integrates evidence on tissue expression from manually curated literature, proteomics and transcriptomics screens, and automatic text mining.
Tocris Bioscience: Tocris Bioscience is a leading supplier of high performance life science reagents, peptides and antibodies, with customers in virtually all of the worlds major pharmaceutical companies, universities and research institutes.
TreeFam: TreeFam contains gene phylogenetic trees
UCNEbase: UCNEbase is a database of ultra-conserved non-coding elements and genomic regulatory blocks.
UCSC Golden Path: UCSC Golden Path: the University of California at Santa Cruz Human Draft Genomic Assembly
Undiagnosed Diseases Network: The Undiagnosed Diseases Network (UDN) is a research study that is funded by the National Institutes of Health Common Fund. Its purpose is to bring together clinical and research experts from across the United States to solve the most challenging medical mysteries using advanced technologies.
Unified Medical Language System: The UMLS integrates and distributes key terminology, classification and coding standards, and associated resources to promote creation of more effective and interoperable biomedical information systems and services, including electronic health records.
UniProtKB/Swiss-Prot: UniProtKB/Swiss-Prot is the manually annotated and reviewed section of the UniProt Knowledgebase (UniProtKB). It is a high quality annotated and non-redundant protein sequence database, which brings together experimental results, computed features and scientific conclusions. (Updated: 29-May-2024)
UniProtKB/TrEMBL: UniprotKB/TrEMBL: a computer-annotated supplement of Swiss-Prot that contains all the translations of EMBL nucleotide sequence entries not yet integrated in Swiss-Prot. GeneCards extracts from TrEMBL the name of the product(s) of the gene and data about the cellular functions, similarities, involvement in diseases, and links to other databases related to the gene product(s)
VectorBuilder: The VectorBuilder platform, allows researchers to custom design and order their own vectors online.
